# Supplementary material for: The HosA histone deacetylase regulates stress resistance, host cell interactions, and virulence in Aspergillus fumigatus
Source: Microbiol Spectr. 2026 Feb 19;14(4):e04036-25. doi: 10.1128/spectrum.04036-25 (PMC13055302; doi:10.1128/spectrum.04036-25)
Supplement: Table S1 — Results of the RNA-seq analysis of the ΔhosA mutant. [file spectrum.04036-25-s0002.xlsx]

## Sheet: +-2, p<0.05
Gene	BaseMean	log2FoldChange (hosA/Af293)	lfcSE	stat	pvalue	padj	name	description
Afu1g00120	244.534	-1.0841	0.18159	-5.97005	2.37e-09	2.95e-08		protein of unknown function
Afu1g00250	88.7543	-1.27259	0.299647	-4.24695	2.17e-05	0.000121371		protein of unknown function
Afu1g00330	11.9888	2.42618	0.930635	2.60701	0.00913366	0.0246895		protein of unknown function
Afu1g00390	268.113	-1.12489	0.173358	-6.48884	8.65e-11	1.39e-09		Has domain(s) with predicted DNA bindingC protein dimerization activity
Afu1g00420	86.4689	-1.60126	0.358386	-4.46797	7.9e-06	4.95e-05		Carboxypeptidase S1
Afu1g00540	733.656	-1.03613	0.198504	-5.21972	1.79e-07	1.58e-06		Has domain(s) with predicted hydrolase activityC hydrolyzing O-glycosyl compounds activity and role in carbohydrate metabolic process
Afu1g00640	100.546	-1.29645	0.253586	-5.11246	3.18e-07	2.69e-06		Ortholog of Neosartorya fischeri NRRL 181 : NFIA_101450C Aspergillus versicolor : Aspve1_0077422C Aspergillus niger ATCC 1015 : 124912-mRNA and Aspergillus sydowii : Aspsy1_0062512
Afu1g00740	57.1539	1.28342	0.503802	2.54748	0.0108505	0.028573		protein of unknown function
Afu1g00830	45.0351	-1.10202	0.472985	-2.32992	0.0198104	0.0476576
Afu1g00950	56.9762	9.32051	3.90757	2.38525	0.0170676	0.0420836
Afu1g00970	22.4659	-1.63301	0.587616	-2.77905	0.00545185	0.0159157		MFS monocarboxylate transporterC putative
Afu1g00980	44.952	-1.61952	0.484367	-3.34358	0.00082705	0.00302625		Monocarboxylate transporterC putative
Afu1g00990	600.994	-2.64445	0.761342	-3.47341	0.000513898	0.00198206	atsC	Short chain dehydrogenase atsCC putative
Afu1g01000	77.2101	-1.54842	0.495616	-3.12424	0.00178266	0.00598934		Putative oxidoreductaseC 2OG-Fe(II) oxygenase family protein
Afu1g01100	168.001	-1.23935	0.29576	-4.19039	2.78e-05	0.000152373		protein of unknown function
Afu1g01190	19.8303	2.65689	0.62606	4.24383	2.2e-05	0.000122928		Ortholog of A. nidulans FGSC A4 : AN2649C A. niger CBS 513.88 : An11g03730C A. oryzae RIB40 : AO090020000652C Aspergillus wentii : Aspwe1_0741100 and Aspergillus sydowii : Aspsy1_0134175
Afu1g01220	51.4752	1.60559	0.461408	3.47977	0.000501839	0.00194424
Afu1g01260	11.1056	1.70017	0.688067	2.47093	0.0134761	0.0342653		Has domain(s) with predicted role in transmembrane transport and integral component of membrane localization
Afu1g01270	39.9303	-1.41586	0.48161	-2.93985	0.00328373	0.0102521
Afu1g01430	1098.57	-1.07481	0.362135	-2.96799	0.00299752	0.00946124		Has domain(s) with predicted catalytic activity and role in metabolic process
Afu1g01450	183.743	-1.14764	0.376254	-3.05018	0.00228703	0.0074738		Ortholog of A. nidulans FGSC A4 : AN8025C A. niger CBS 513.88 : An11g08050C An05g01890C An11g03950C A. oryzae RIB40 : AO090010000064C AO090701000602 and Aspergillus wentii : Aspwe1_0051796
Afu1g01460	80.6183	-1.10901	0.292552	-3.79081	0.000150159	0.000675215
Afu1g01480	24.2858	1.77059	0.620231	2.85473	0.00430728	0.0130027		Has domain(s) with predicted transporter activityC role in transport and membrane localization
Afu1g01490	681.674	1.71204	0.237074	7.22155	5.14e-13	1.2e-11		Ortholog of A. nidulans FGSC A4 : AN0391C AN7222C A. fumigatus Af293 : Afu2g01760C A. niger CBS 513.88 : An03g06670C An15g07300 and A. oryzae RIB40 : AO090010000045/aoiDC AO090102000259
Afu1g01550	340.241	-1.88225	0.272761	-6.90072	5.17e-12	1.04e-10	zrfA	Putative plasma membrane zinc transporter
Afu1g02070	5516.21	1.28635	0.180733	7.11738	1.1e-12	2.46e-11		Cytochrome C1
Afu1g02290	97464.4	-1.24577	0.147219	-8.462	2.63e-17	1.08e-15		protein of unknown function
Afu1g02310	113.616	-2.28735	0.332734	-6.87443	6.22e-12	1.22e-10		Ortholog of A. nidulans FGSC A4 : AN0336C A. niger CBS 513.88 : An01g05880C Aspergillus wentii : Aspwe1_0736723C Aspergillus sydowii : Aspsy1_1167337 and Aspergillus terreus NIH2624 : ATET_04862
Afu1g02320	674.721	-1.89131	0.187131	-10.1069	5.15e-24	3.85e-22		Ortholog of A. niger CBS 513.88 : An01g05860C A. oryzae RIB40 : AO090005000868C Aspergillus wentii : Aspwe1_0169669C Aspergillus sydowii : Aspsy1_0027907 and Aspergillus terreus NIH2624 : ATET_04861
Afu1g02820	1308.16	1.23697	0.33423	3.70095	0.000214796	0.00093016	pst2	Putative NADH-quinone oxidoreductase
Afu1g03150	8326.56	-1.37397	0.216175	-6.3558	2.07e-10	3.11e-09	erg24	C-14 sterol reductaseC putative
Afu1g03195	111.808	-3.11179	0.551037	-5.64716	1.63e-08	1.76e-07		Has domain(s) with predicted RNA polymerase II transcription factor activityC sequence-specific DNA bindingC zinc ion binding activityC role in regulation of transcriptionC DNA-templated and nucleus localization
Afu1g03200	530.162	-3.20933	0.666151	-4.81772	1.45e-06	1.07e-05	mfsC	Putative major facilitator superfamily (MFS) transporter
Afu1g03280	21.2343	-1.41976	0.56919	-2.49434	0.012619	0.0323155		Has domain(s) with predicted transmembrane transporter activityC role in transmembrane transport and integral component of membrane localization
Afu1g03290	4.34531	-3.56973	1.47372	-2.42225	0.0154246	0.0385128
Afu1g03300	27.0831	-2.23503	0.49016	-4.5598	5.12e-06	3.36e-05		Ortholog of A. nidulans FGSC A4 : AN6389C A. fumigatus Af293 : Afu6g10800C A. niger CBS 513.88 : An11g00440C A. oryzae RIB40 : AO090023000186 and Aspergillus wentii : Aspwe1_0039443
Afu1g03320	67.2183	-1.51486	0.603996	-2.50806	0.0121397	0.0313163		Ortholog of Aspergillus fumigatus A1163 : AFUB_003740
Afu1g03352	122.603	-3.95958	0.4029	-9.82769	8.56e-23	5.84e-21		Has domain(s) with predicted hydrolase activity
Afu1g03360	86.6765	-1.09055	0.30358	-3.59231	0.000327755	0.00134738		Ortholog of Aspergillus fumigatus A1163 : AFUB_003770
Afu1g03520	152.537	3.02486	0.396322	7.63232	2.31e-14	6.79e-13		Ortholog of A. nidulans FGSC A4 : AN0251C A. niger CBS 513.88 : An01g04620C A. oryzae RIB40 : AO090005000747C Neosartorya fischeri NRRL 181 : NFIA_021140 and Aspergillus wentii : Aspwe1_0181100
Afu1g03630	11559.8	1.19716	0.112675	10.6249	2.28e-26	2.06e-24		Putative glycosylphosphatidylinositol (GPI)-linked protein
Afu1g04150	1561.15	2.73788	0.320031	8.55506	1.18e-17	5.03e-16		Has domain(s) with predicted NAD bindingC oxidoreductase activityC acting on the CH-OH group of donorsC NAD or NADP as acceptor activity and role in oxidation-reduction process
Afu1g04300	549.268	1.24207	0.266481	4.661	3.15e-06	2.16e-05		Ortholog of A. niger CBS 513.88 : An01g03130C A. oryzae RIB40 : AO090003000919C AO090701000446C Aspergillus wentii : Aspwe1_0025379 and Aspergillus terreus NIH2624 : ATET_06531
Afu1g04485	109.454	-1.1804	0.276991	-4.26149	2.03e-05	0.000114549
Afu1g04750	2285.41	1.60535	0.221053	7.26232	3.81e-13	9.03e-12	pcl1	Putative G1/S cyclin
Afu1g04830	2487.47	2.84668	0.256554	11.0958	1.31e-28	1.35e-26	abaA	Conidiophore development regulator abaA
Afu1g04930	8668.93	1.07231	0.109192	9.82037	9.2e-23	6.24e-21		Ortholog of A. nidulans FGSC A4 : AN0412C A. niger CBS 513.88 : An01g04030C A. oryzae RIB40 : AO090003000843C Aspergillus wentii : Aspwe1_0106315 and Aspergillus sydowii : Aspsy1_0640521
Afu1g05130	22295.1	1.03688	0.11272	9.19866	3.62e-20	1.98e-18		Has domain(s) with predicted phospholipid binding activity
Afu1g05490	23664.2	1.23018	0.0895799	13.7327	6.47e-43	1.61e-40		Ortholog of A. nidulans FGSC A4 : AN4072C A. niger CBS 513.88 : An18g04300C A. oryzae RIB40 : AO090009000396C Aspergillus wentii : Aspwe1_0169302 and Aspergillus sydowii : Aspsy1_0057624
Afu1g06140	51.2853	-1.12171	0.366767	-3.05837	0.00222548	0.00729626		Ortholog(s) have hydrolase activityC acting on glycosyl bonds activity and role in carbohydrate catabolic process
Afu1g06610	2215.86	1.77276	0.22738	7.79646	6.37e-15	2e-13		Putative NADH-quinone oxidoreductaseC 23 kDa subunit
Afu1g06810	1948.1	2.06756	0.203508	10.1596	3e-24	2.32e-22		Ortholog(s) have role in mitochondrial translation and mitochondrionC nucleus localization
Afu1g06840	791.015	1.00024	0.179764	5.56416	2.63e-08	2.73e-07	gprJ	Putative G-protein coupled receptor
Afu1g07220	7658.54	1.58832	0.12615	12.5906	2.38e-36	4.1e-34		6-Phosphofructo-2-kinase
Afu1g07380	11444.4	1.63191	0.206411	7.9061	2.66e-15	8.94e-14		Putative NADH-dependent glutamate synthase
Afu1g07730	1605.83	1.97482	0.169892	11.624	3.11e-31	4.04e-29	mep1	Putative secreted pappalysin-like endoprotease
Afu1g09030	10949.8	-1.15681	0.30218	-3.82821	0.000129079	0.000590219		protein of unknown function
Afu1g09080	4577.5	1.29628	0.225235	5.75523	8.65e-09	9.82e-08		Ortholog of A. niger CBS 513.88 : An08g00590C A. oryzae RIB40 : AO090005001599C Aspergillus wentii : Aspwe1_0024523C Aspergillus sydowii : Aspsy1_0138507 and Aspergillus terreus NIH2624 : ATET_08533
Afu1g09270	3838.48	2.2256	0.228407	9.744	1.96e-22	1.28e-20		Ortholog(s) have role in cell morphogenesisC negative regulation of sexual sporulation resulting in formation of a cellular sporeC phialide developmentC sexual sporulation resulting in formation of a cellular spore
Afu1g09770	8478.39	1.03368	0.077355	13.3629	9.97e-41	2.42e-38		Ortholog of A. nidulans FGSC A4 : AN1288C A. niger CBS 513.88 : An08g01580C A. oryzae RIB40 : AO090012000866C Aspergillus wentii : Aspwe1_0036503 and Aspergillus sydowii : Aspsy1_0025457
Afu1g10150	2678.64	4.24402	0.56454	7.51767	5.58e-14	1.53e-12		Ortholog of A. nidulans FGSC A4 : AN3975C AN9193/llmJC AN2891 and A. fumigatus Af293 : Afu2g04380C Afu3g15150C Afu3g15280C Afu6g03300
Afu1g10160	168.484	3.2923	0.33075	9.95403	2.42e-23	1.74e-21		Has domain(s) with predicted prenyltransferase activity and integral component of membrane localization
Afu1g10260	1753.21	3.13702	0.207171	15.1422	8.53e-52	3.37e-49		Ortholog of Aspergillus fumigatus A1163 : AFUB_009670
Afu1g10310	5026.35	1.68261	0.17284	9.73507	2.14e-22	1.39e-20		Putative RNase L inhibitor of the ABC superfamily
Afu1g10380	7405.98	-1.04439	0.192946	-5.41288	6.2e-08	6.01e-07	nrps1	Non-ribosomal peptide synthetase (NRPS)
Afu1g10590	194.169	1.25849	0.252906	4.97611	6.49e-07	5.13e-06		Putative GPI anchored protein
Afu1g10790	1580.65	1.36248	0.275847	4.93927	7.84e-07	6.1e-06
Afu1g10820	3342.71	1.00109	0.101221	9.89015	4.59e-23	3.18e-21		Ortholog(s) have adenylylsulfate kinase activityC role in methionine biosynthetic processC sulfate assimilationC phosphoadenylyl sulfate reduction by phosphoadenylyl-sulfate reductase (thioredoxin) and cytosolC nucleus localization
Afu1g10890	1016.43	1.71458	0.192657	8.89963	5.6e-19	2.66e-17		Has domain(s) with predicted nucleobase transmembrane transporter activityC role in nucleobase transportC transmembrane transport and membrane localization
Afu1g11050	191.814	-1.08607	0.219911	-4.93869	7.86e-07	6.11e-06
Afu1g11230	46.0171	-1.41711	0.567788	-2.49585	0.0125655	0.032196	hmg2	Hydroxymethylglutaryl-CoA (HMG-CoA) reductase
Afu1g11380	2584.84	-1.35977	0.241913	-5.62092	1.9e-08	2.03e-07		Ortholog of A. nidulans FGSC A4 : AN6413C AN6419C AN6946C AN5312C AN5664C AN8328C AN3241C AN10369C AN1930C AN2386C AN1738C AN11159C AN8984C AN8951C AN1540C AN8971C AN9387C AN9266C AN9306C AN1317C AN10886C AN7232C AN7774C AN12202
Afu1g11570	233.907	-1.02986	0.190394	-5.40911	6.33e-08	6.12e-07		Ortholog(s) have role in cellular response to drug
Afu1g11640	464.569	1.5735	0.271649	5.79242	6.94e-09	7.97e-08		Ortholog(s) have copper ion bindingC superoxide dismutase activity and role in cellular response to superoxideC evasion or tolerance by symbiont of host-produced reactive oxygen speciesC pathogenesisC superoxide metabolic process
Afu1g11920	3065.4	1.00337	0.1724	5.82002	5.88e-09	6.82e-08		Ortholog(s) have role in establishment or maintenance of cell polarity and cell tip localization
Afu1g12290	2372.14	1.04228	0.163097	6.39054	1.65e-10	2.53e-09		Putative NADH-ubiquinone oxidoreductase witha predicted role in oxidative phosphorylation
Afu1g12350	4481.36	1.21512	0.206667	5.87962	4.11e-09	4.87e-08		Putative extracellular fruiting body protein
Afu1g12500	28.264	1.47713	0.440373	3.35428	0.000795731	0.00292066		Ortholog of Aspergillus fumigatus A1163 : AFUB_011970
Afu1g12620	692.126	1.27439	0.202036	6.30773	2.83e-10	4.2e-09	aflT	Putative toxin efflux pump
Afu1g13220	807.211	-1.66423	0.269861	-6.167	6.96e-10	9.64e-09		Has domain(s) with predicted electron carrier activityC heme bindingC iron ion bindingC oxidoreductase activityC acting on paired donorsC with incorporation or reduction of molecular oxygen activity and role in oxidation-reduction process
Afu1g13450	6864.12	1.01153	0.0734297	13.7755	3.58e-43	9.18e-41		Ortholog of A. nidulans FGSC A4 : AN0684C A. niger CBS 513.88 : An08g06520C A. oryzae RIB40 : AO090012000535C Aspergillus wentii : Aspwe1_0171971 and Aspergillus sydowii : Aspsy1_0028405
Afu1g13670	8725.61	3.67951	0.284439	12.936	2.82e-38	6.08e-36	ccpA	Conidial cell wall protein A
Afu1g13680	440.578	2.68849	0.24231	11.0953	1.32e-28	1.35e-26		Ortholog of A. nidulans FGSC A4 : AN10113C A. oryzae RIB40 : AO090012000509C Neosartorya fischeri NRRL 181 : NFIA_011820C Aspergillus wentii : Aspwe1_0027787 and Aspergillus versicolor : Aspve1_0023836
Afu1g13820	28.7246	-1.67407	0.494961	-3.38223	0.000719009	0.00266795		Ortholog of Aspergillus glaucus : Aspgl1_0038114C Neosartorya fischeri NRRL 181 : NFIA_011700 and Aspergillus fumigatus A1163 : AFUB_013300
Afu1g14450	7400.84	3.2847	0.261427	12.5645	3.31e-36	5.61e-34	exgO	exo-beta-1C3-glucanase
Afu1g14530	99.9868	-1.7499	0.301662	-5.80086	6.6e-09	7.6e-08		General amidase
Afu1g14550	368.805	-1.77882	0.346997	-5.12631	2.95e-07	2.52e-06	sod3	Putative manganese superoxide dismutase
Afu1g15180	2568.21	1.13799	0.168402	6.7576	1.4e-11	2.58e-10		Ortholog of A. nidulans FGSC A4 : AN4122C AN2881C AN10123C AN0867C A. fumigatus Af293 : Afu1g13860C Afu3g11650 and A. niger CBS 513.88 : An08g07010C An02g07440C An01g13480
Afu1g15350	2110.68	-1.73646	0.178121	-9.74875	1.87e-22	1.23e-20		Ortholog of A. nidulans FGSC A4 : AN0875C A. niger CBS 513.88 : An01g13580C A. oryzae RIB40 : AO090005001181C Aspergillus wentii : Aspwe1_0027582 and Aspergillus sydowii : Aspsy1_0053487
Afu1g15560	674.09	1.06355	0.162692	6.5372	6.27e-11	1.03e-09		Ortholog of A. nidulans FGSC A4 : AN0884C A. niger CBS 513.88 : An01g13780C A. oryzae RIB40 : AO090005001164C Aspergillus wentii : Aspwe1_0039995 and Aspergillus sydowii : Aspsy1_0053479
Afu1g15590	2130.09	1.67137	0.232225	7.19719	6.15e-13	1.42e-11	cybS	Succinate dehydrogenase [ubiquinone] cytochrome b small subunitC putative
Afu1g15660	188.671	-1.94262	0.214688	-9.04859	1.45e-19	7.35e-18		Ortholog of Neosartorya fischeri NRRL 181 : NFIA_009670C Aspergillus wentii : Aspwe1_0171696C Aspergillus fumigatus A1163 : AFUB_015190 and Aspergillus clavatus NRRL 1 : ACLA_019710
Afu1g15670	4192.13	-1.21031	0.182477	-6.63266	3.3e-11	5.71e-10		Putative laccase
Afu1g15990	5274.04	3.65782	0.21262	17.2035	2.5e-66	1.58e-63		Ortholog of Aspergillus fumigatus A1163 : AFUB_096580 and Aspergillus sydowii : Aspsy1_0713774
Afu1g16140	263.552	2.92619	0.210642	13.8918	7.1e-44	1.87e-41		protein of unknown function
Afu1g16590	21008.1	1.17352	0.178	6.5928	4.32e-11	7.3e-10	brlA	Putative C2H2 transcription factor
Afu1g16920	111.202	-1.26556	0.312413	-4.05091	5.1e-05	0.000261379	xlnD	Beta-xylosidase
Afu1g17060	56.8478	1.27016	0.401347	3.16474	0.0015522	0.00533597		Ortholog(s) have nucleus localization
Afu1g17340	32.006	-1.98524	0.466563	-4.25504	2.09e-05	0.000117484		Ortholog of Aspergillus fumigatus A1163 : AFUB_016710
Afu1g17370	448.433	1.23476	0.287682	4.2921	1.77e-05	0.000101527	scf1	Putative heat shock protein
Afu1g17490	32.5365	-1.67717	0.540149	-3.10501	0.0019027	0.00635215		Has domain(s) with predicted carbohydrate bindingC carbon-oxygen lyase activity and role in amino sugar catabolic processC carbohydrate metabolic process
Afu1g17530	367.781	-1.23939	0.153575	-8.07023	7.02e-16	2.48e-14		Has domain(s) with predicted role in transmembrane transport and integral component of membrane localization
Afu1g17550	226.822	-1.0273	0.295149	-3.48061	0.00050027	0.00193975		Ortholog of Aspergillus fumigatus A1163 : AFUB_016930
Afu1g17560	53.1579	-1.80837	0.380967	-4.74679	2.07e-06	1.48e-05		Putative GPI anchored protein
Afu1g17630	87.7009	-1.62613	0.263236	-6.17744	6.52e-10	9.08e-09		Has domain(s) with predicted UDP-N-acetylmuramate dehydrogenase activityC flavin adenine dinucleotide bindingC oxidoreductase activity and role in oxidation-reduction process
Afu1g17680	31.7572	-1.56923	0.462259	-3.39469	0.00068706	0.00256445		Putative major facilitator superfamily (MFS) transporter
Afu1g17690	263.993	-2.11163	0.382626	-5.51879	3.41e-08	3.46e-07		Has domain(s) with predicted UDP-N-acetylmuramate dehydrogenase activityC flavin adenine dinucleotide binding activity and role in oxidation-reduction process
Afu1g17700	84.9491	-1.32069	0.420042	-3.14419	0.00166547	0.00566379
Afu1g17710	14.9715	-5.43191	1.23803	-4.38755	1.15e-05	6.9e-05		Fungal Zn(2)-Cys(6) binuclear cluster domain protein
Afu2g00140	41.349	3.28708	0.490978	6.69498	2.16e-11	3.87e-10		Has domain(s) with predicted FAD bindingC oxidoreductase activity and role in metabolic process
Afu2g00150	22.504	2.66821	0.592303	4.50481	6.64e-06	4.23e-05
Afu2g00180	2690.22	-1.69465	0.151958	-11.1521	7e-29	7.72e-27		Ortholog of A. nidulans FGSC A4 : AN2821C A. fumigatus Af293 : Afu2g17480C A. niger CBS 513.88 : An03g05360C An04g09420 and A. oryzae RIB40 : AO090102000063C AO090009000716
Afu2g00320	6243.38	-1.10244	0.272597	-4.04422	5.25e-05	0.000267651
Afu2g00420	21.4813	-1.66743	0.546462	-3.05131	0.00227846	0.00745194		Has domain(s) with predicted role in response to stress and integral component of membrane localization
Afu2g00520	181.494	3.30594	0.255799	12.924	3.3e-38	6.95e-36		Ortholog(s) have extracellular region localization
Afu2g00720	2632.75	-2.16623	0.250129	-8.66044	4.7e-18	2.05e-16		Putative aldehyde dehydrogenase (NAD+)
Afu2g00730	649.504	-1.58459	0.328398	-4.82521	1.4e-06	1.04e-05		Has domain(s) with predicted UDP-N-acetylmuramate dehydrogenase activityC flavin adenine dinucleotide binding activity and role in oxidation-reduction process
Afu2g00760	128.344	1.01561	0.387733	2.61935	0.00880969	0.023964
Afu2g00930	80.9908	2.49861	0.304608	8.20271	2.35e-16	8.88e-15		Has domain(s) with predicted hydrolase activityC hydrolyzing O-glycosyl compounds activity and role in carbohydrate metabolic process
Afu2g01240	973.852	-1.37005	0.16935	-8.09005	5.96e-16	2.12e-14	invB	Putative invertase
Afu2g01380	402.216	-1.22712	0.140012	-8.76437	1.88e-18	8.57e-17		Ortholog(s) have cytosolC nucleus localization
Afu2g01390	1257.29	-1.80884	0.158185	-11.435	2.8e-30	3.4e-28		Ortholog(s) have trans-aconitate 3-methyltransferase activity and cytosol localization
Afu2g01790	5143.23	1.05225	0.126139	8.34202	7.3e-17	2.89e-15		Ortholog of A. nidulans FGSC A4 : AN4650C A. niger CBS 513.88 : An07g05410C A. oryzae RIB40 : AO090011000436C Aspergillus wentii : Aspwe1_0112486 and Aspergillus sydowii : Aspsy1_0059416
Afu2g02880	929.069	1.71873	0.27203	6.31815	2.65e-10	3.95e-09		Ortholog(s) have cytosol localization
Afu2g02990	12604.5	-1.06166	0.157049	-6.76005	1.38e-11	2.55e-10		Has domain(s) with predicted DNA bindingC chromatin binding activity
Afu2g03100	355.712	1.71941	0.217751	7.89623	2.87e-15	9.6e-14		Ortholog of A. nidulans FGSC A4 : AN10569C A. niger CBS 513.88 : An07g07510C A. oryzae RIB40 : AO090120000281C Aspergillus wentii : Aspwe1_0040642 and Aspergillus terreus NIH2624 : ATET_09584
Afu2g03130	49.8212	1.42615	0.352904	4.04117	5.32e-05	0.000270863		Ortholog of A. nidulans FGSC A4 : AN10566C A. niger CBS 513.88 : An07g07550C Neosartorya fischeri NRRL 181 : NFIA_035480C Aspergillus wentii : Aspwe1_0183505 and Aspergillus clavatus NRRL 1 : ACLA_091430
Afu2g03500	5453.54	2.28535	0.163982	13.9365	3.8e-44	1.03e-41		Has domain(s) with predicted transmembrane transporter activityC role in transmembrane transport and integral component of membrane localization
Afu2g03680	5810.15	1.32606	0.0937374	14.1465	1.96e-45	5.82e-43		Ortholog of A. nidulans FGSC A4 : AN3819C A. niger CBS 513.88 : An07g08240C Aspergillus wentii : Aspwe1_0051534C Aspergillus sydowii : Aspsy1_0088765 and Aspergillus terreus NIH2624 : ATET_09522
Afu2g03690	810.947	1.18598	0.129088	9.18737	4.03e-20	2.16e-18		Ortholog of A. nidulans FGSC A4 : AN3818C A. niger CBS 513.88 : An07g08250C A. oryzae RIB40 : AO090120000218C Aspergillus wentii : Aspwe1_0172305 and Aspergillus sydowii : Aspsy1_0176097
Afu2g03730	2848.49	-3.01368	0.589717	-5.11038	3.22e-07	2.72e-06		Putative high affinity copper transporter
Afu2g03820	5790.32	3.31362	0.126709	26.1515	9.47e-151	8.99e-147		Ortholog(s) have oxaloacetase activity and role in oxalate metabolic processC oxaloacetate metabolic process
Afu2g04540	536.215	-1.1608	0.17777	-6.52978	6.59e-11	1.07e-09		Ortholog of A. nidulans FGSC A4 : AN7868C AN1866C A. niger CBS 513.88 : An04g07800C A. oryzae RIB40 : AO090003000256 and Neosartorya fischeri NRRL 181 : NFIA_057620C NFIA_081290
Afu2g04620	23879.8	1.03406	0.197947	5.22392	1.75e-07	1.55e-06	bipA	Hsp70 chaperone
Afu2g05170	526.132	-1.69557	0.173172	-9.79122	1.23e-22	8.26e-21		Ortholog of Aspergillus fumigatus A1163 : AFUB_022200
Afu2g05230	90.3577	-1.11662	0.323084	-3.45614	0.00054797	0.00209558
Afu2g05635	2025.17	3.0294	0.1958	15.4719	5.37e-54	2.43e-51		Ortholog of Neosartorya fischeri NRRL 181 : NFIA_082360 and Aspergillus fumigatus A1163 : AFUB_022660
Afu2g05880	492.015	1.44417	0.301963	4.78262	1.73e-06	1.26e-05	meaA	Putative ammonium transporter
Afu2g05920	972.469	2.23925	0.118985	18.8196	5.22e-79	4.5e-76		Ortholog of Neosartorya fischeri NRRL 181 : NFIA_082640 and Aspergillus fumigatus A1163 : AFUB_022960
Afu2g07720	1277.91	2.22892	0.291496	7.6465	2.07e-14	6.12e-13		Has domain(s) with predicted heme binding activity
Afu2g07860	27.865	-1.26097	0.452793	-2.78488	0.00535482	0.0156714		Ortholog of Aspergillus fumigatus A1163 : AFUB_023880
Afu2g07890	152.745	1.01649	0.337427	3.01248	0.00259123	0.00833126		Ortholog of A. nidulans FGSC A4 : AN6298C A. niger CBS 513.88 : An05g00450C A. oryzae RIB40 : AO090011000911C Neosartorya fischeri NRRL 181 : NFIA_083580 and Aspergillus wentii : Aspwe1_0053560
Afu2g08000	6521.72	1.19484	0.211377	5.65265	1.58e-08	1.71e-07		Ortholog of A. nidulans FGSC A4 : AN5847C A. niger CBS 513.88 : An05g00550C Neosartorya fischeri NRRL 181 : NFIA_083670 and Aspergillus wentii : Aspwe1_0175059C Aspwe1_0670697
Afu2g08050	342.778	1.16817	0.162766	7.17703	7.12e-13	1.64e-11		Has domain(s) with predicted oxidoreductase activity and role in metabolic process
Afu2g08080	4190.24	1.113	0.207545	5.36269	8.2e-08	7.75e-07		Ortholog(s) have role in cellular response to biotic stimulusC filamentous growth of a population of unicellular organisms in response to biotic stimulusC vacuole inheritance
Afu2g08280	2707.11	1.59572	0.269558	5.91978	3.22e-09	3.9e-08	maeA	Putative NADP-dependent malic enzyme
Afu2g08350	520.946	-1.3282	0.177568	-7.47996	7.43e-14	2.02e-12		Ortholog(s) have Golgi apparatusC cell division siteC cell tipC endoplasmic reticulum localization
Afu2g09070	2716.98	-1.0264	0.307662	-3.33613	0.000849532	0.00309895		DUF221 domain protein
Afu2g09130	3718.34	1.6922	0.220958	7.65848	1.88e-14	5.61e-13		Putative NADH-ubiquinone dehydrogenaseC 24 kDa subunit
Afu2g09490	9567.28	1.05595	0.112768	9.36396	7.68e-21	4.36e-19		Eukaryotic translation initiation factor subunit eIF-4F
Afu2g09570	4785.48	1.59687	0.127343	12.54	4.51e-36	7.51e-34		Ortholog(s) have role in cell volume homeostasisC cellular calcium ion homeostasisC regulation of resting membrane potential and cortical endoplasmic reticulum localization
Afu2g09580	228.774	1.33628	0.222151	6.0152	1.8e-09	2.31e-08		Has domain(s) with predicted UDP-N-acetylmuramate dehydrogenase activity and role in oxidation-reduction process
Afu2g09590	114.273	1.06112	0.313495	3.38481	0.000712287	0.00264923	udpA	UDP-N-acetylglucosamine 1-carboxyvinyltransferase family protein
Afu2g10130	619.185	2.89892	0.390311	7.42719	1.11e-13	2.91e-12		Predicted adhesin-like proteinC ortholog of A. nidulans AN5993
Afu2g10670	838.241	2.28472	0.205691	11.1075	1.15e-28	1.2e-26		Has domain(s) with predicted plasma membrane localization
Afu2g11210	7313.11	1.5268	0.0854901	17.8594	2.44e-71	1.78e-68		Ortholog of A. nidulans FGSC A4 : AN5891C A. niger CBS 513.88 : An02g03210C A. oryzae RIB40 : AO090026000529C Neosartorya fischeri NRRL 181 : NFIA_086490 and Aspergillus clavatus NRRL 1 : ACLA_070170
Afu2g11280	156.897	-1.03423	0.225816	-4.57996	4.65e-06	3.07e-05		Ortholog of Aspergillus fumigatus A1163 : AFUB_027040
Afu2g11310	3519.66	2.00352	0.112419	17.8219	4.77e-71	3.24e-68		Ortholog of A. nidulans FGSC A4 : AN5882C A. niger CBS 513.88 : An02g03280C A. oryzae RIB40 : AO090026000519C Aspergillus wentii : Aspwe1_0117728 and Aspergillus sydowii : Aspsy1_0089235
Afu2g11590	1724.81	-1.13957	0.191066	-5.96429	2.46e-09	3.05e-08		Has domain(s) with predicted transferase activityC transferring hexosyl groups activity and role in metabolic process
Afu2g11630	330.591	1.52061	0.341936	4.44705	8.71e-06	5.39e-05
Afu2g11870	3808.21	2.13537	0.210863	10.1268	4.2e-24	3.21e-22	kre6	Putative cell wall biosynthesis protein
Afu2g12630	9099.72	1.92092	0.219446	8.75352	2.07e-18	9.34e-17	aspf13	Allergen Asp f 13
Afu2g12680	814.625	2.08779	0.321609	6.49172	8.49e-11	1.36e-09		Ortholog of A. nidulans FGSC A4 : AN7941C A. fumigatus Af293 : Afu7g00370C A. niger CBS 513.88 : An03g01770C Aspergillus sydowii : Aspsy1_0156290 and Aspergillus terreus NIH2624 : ATET_07370
Afu2g12710	19.7253	-1.85397	0.781282	-2.37298	0.0176451	0.0432937
Afu2g13110	6504.29	1.70711	0.253919	6.72306	1.78e-11	3.22e-10	cycA	Cytochrome c
Afu2g13120	447.902	1.08559	0.203369	5.33802	9.4e-08	8.8e-07		Ortholog of A. nidulans FGSC A4 : AN6245C A. niger CBS 513.88 : An02g01860C A. oryzae RIB40 : AO090026000269C Aspergillus wentii : Aspwe1_0031335 and Aspergillus sydowii : Aspsy1_0150794
Afu2g13175	1198.67	-1.68426	0.280178	-6.0114	1.84e-09	2.35e-08		Ortholog of Aspergillus fumigatus A1163 : AFUB_028810
Afu2g13260	6220.04	1.00017	0.156041	6.40963	1.46e-10	2.25e-09	medA	Putative regulator of adherenceC host cell interactions and virulence
Afu2g13295	859.345	1.39208	0.21719	6.40949	1.46e-10	2.25e-09		Ortholog(s) have hercynylcysteine sulfoxide lyase activity (ergothioneine-forming)C hercynylselenocysteine lyase activity (selenoneine-forming) activity and role in ergothioneine biosynthetic processC selenoneine biosynthetic process
Afu2g13300	132.533	-2.23625	0.509459	-4.38945	1.14e-05	6.85e-05		Ortholog of A. nidulans FGSC A4 : AN10795C AN6721C A. fumigatus Af293 : Afu5g01480C A. niger CBS 513.88 : An16g00890 and A. oryzae RIB40 : AO090011000070C AO090026000292
Afu2g13580	4377.32	-1.30462	0.150679	-8.65823	4.79e-18	2.09e-16		Transcript up-regulated in conidia exposed to neutrophils
Afu2g13710	5931.46	1.21723	0.161827	7.52178	5.4e-14	1.49e-12		NADH-ubiquinone oxidoreductase 49 kDa subunit
Afu2g13720	1166.16	1.2072	0.177925	6.78489	1.16e-11	2.16e-10		Ortholog(s) have RNA polymerase I activityC RNA polymerase III activity and role in tRNA transcription from RNA polymerase III promoterC transcription from RNA polymerase I promoter
Afu2g13840	93.9009	-1.07785	0.255975	-4.21077	2.55e-05	0.000140638		Ortholog of Aspergillus fumigatus A1163 : AFUB_029470
Afu2g13930	244.172	1.2873	0.190562	6.75525	1.43e-11	2.62e-10		Ortholog of A. nidulans FGSC A4 : AN6380C A. niger CBS 513.88 : An02g05120C A. oryzae RIB40 : AO090026000179C Neosartorya fischeri NRRL 181 : NFIA_089090 and Aspergillus versicolor : Aspve1_0052622
Afu2g14210	2496.04	1.57204	0.224822	6.99236	2.7e-12	5.6e-11
Afu2g14310	2292.4	-1.37668	0.171558	-8.02454	1.02e-15	3.57e-14		Has domain(s) with predicted nucleoside-triphosphatase activityC nucleotide binding activity
Afu2g14320	102.531	-1.15698	0.245558	-4.71165	2.46e-06	1.73e-05		Ortholog of A. nidulans FGSC A4 : AN8638/cetJC A. fumigatus Af293 : Afu3g13130C Afu4g00730C Afu8g01530C A. niger CBS 513.88 : An12g10710C An01g01230 and A. oryzae RIB40 : AO090113000154
Afu2g14350	224.031	-1.0565	0.227747	-4.63892	3.5e-06	2.38e-05		Has domain(s) with predicted DNA bindingC sequence-specific DNA bindingC transcription factor activityC sequence-specific DNA binding activity and role in regulation of transcriptionC DNA-templated
Afu2g14360	3134.6	1.31448	0.241114	5.45169	4.99e-08	4.92e-07	eng2	GPI-anchored endo-beta-1C3-glucanase
Afu2g14400	2784.57	-1.3184	0.178657	-7.37952	1.59e-13	4.06e-12		Ortholog of A. nidulans FGSC A4 : AN1725C AN5027C A. fumigatus Af293 : Afu3g12130 and A. niger CBS 513.88 : An11g08400C An02g07940C An12g01310C An02g00780
Afu2g14430	495.482	-1.1763	0.349803	-3.36274	0.000771723	0.00284575		Has domain(s) with predicted electron carrier activityC heme bindingC iron ion bindingC monooxygenase activityC oxidoreductase activityC acting on paired donorsC with incorporation or reduction of molecular oxygen activity
Afu2g14440	228.991	-1.12573	0.286506	-3.92915	8.52e-05	0.000409316		Has domain(s) with predicted electron carrier activityC heme bindingC iron ion bindingC oxidoreductase activityC acting on paired donorsC with incorporation or reduction of molecular oxygen activity and role in oxidation-reduction process
Afu2g14450	549.732	-1.23946	0.348529	-3.55625	0.00037618	0.00151734		Ortholog of A. niger CBS 513.88 : An13g03450C A. oryzae RIB40 : AO090038000026C Neosartorya fischeri NRRL 181 : NFIA_089630 and Aspergillus wentii : Aspwe1_0042662
Afu2g14460	1166.32	-1.04807	0.304131	-3.44612	0.000568707	0.0021679		Has domain(s) with predicted oxidoreductase activity and role in metabolic process
Afu2g14470	281.53	-1.64176	0.410694	-3.99753	6.4e-05	0.000318127		Ortholog(s) have extracellular region localization
Afu2g14480	135.816	-2.15241	0.537887	-4.0016	6.29e-05	0.000314184
Afu2g14640	16.0377	-3.30999	0.830886	-3.98368	6.79e-05	0.000334796		Ortholog of Aspergillus fumigatus A1163 : AFUB_030280
Afu2g14650	550.209	-1.58791	0.232868	-6.81893	9.17e-12	1.74e-10		Has domain(s) with predicted ATP bindingC protein kinase activity and role in protein phosphorylation
Afu2g14655	607.837	-2.0602	0.185007	-11.1358	8.4e-29	9.06e-27		protein of unknown function
Afu2g14730	2930.99	1.02691	0.162382	6.32405	2.55e-10	3.81e-09		Ortholog(s) have role in mitochondrion transport along microtubuleC vesicle transport along microtubule and cytoplasmic microtubuleC cytoplasmic vesicleC early endosome localization
Afu2g15270	39.8763	-1.10711	0.469838	-2.35637	0.0184544	0.0449308		Ortholog of A. nidulans FGSC A4 : AN7595C A. niger CBS 513.88 : An09g03530C Neosartorya fischeri NRRL 181 : NFIA_090510 and Aspergillus versicolor : Aspve1_0030808
Afu2g15420	334.663	1.00934	0.277197	3.64123	0.000271338	0.00114471		Ortholog(s) have extracellular region localization
Afu2g15470	2773.65	1.10579	0.179723	6.15273	7.62e-10	1.05e-08		Ortholog of A. nidulans FGSC A4 : AN3207C AN1505C A. fumigatus Af293 : Afu8g00720C Afu8g05070 and A. niger CBS 513.88 : An07g04980C An16g07680C An14g02720C An14g07130C An15g05540
Afu2g15590	6631.1	1.45788	0.114811	12.698	6.06e-37	1.13e-34		Putative sulphite reductase
Afu2g15670	1807.01	1.3532	0.187212	7.22818	4.9e-13	1.14e-11		Ortholog of A. nidulans FGSC A4 : AN2182C A. niger CBS 513.88 : An15g05910C Aspergillus wentii : Aspwe1_0039157C Aspergillus sydowii : Aspsy1_0139789 and Aspergillus terreus NIH2624 : ATET_02443
Afu2g15740	527.547	1.02209	0.251475	4.06439	4.82e-05	0.000248327		Has domain(s) with predicted oxidoreductase activity and role in metabolic process
Afu2g15810	713.115	1.45172	0.215576	6.73415	1.65e-11	3e-10		Ortholog of A. nidulans FGSC A4 : AN12198C A. niger CBS 513.88 : An15g06100C Aspergillus wentii : Aspwe1_0026874 and Aspergillus sydowii : Aspsy1_0026968
Afu2g15860	974.894	1.72223	0.228326	7.54285	4.6e-14	1.29e-12		Ortholog of A. nidulans FGSC A4 : AN2165/llmAC A. niger CBS 513.88 : An15g06160C A. oryzae RIB40 : AO090012000226C Aspergillus wentii : Aspwe1_0050672 and Aspergillus sydowii : Aspsy1_0054382
Afu2g15960	1212.63	1.02615	0.16167	6.34718	2.19e-10	3.29e-09	nbp35	Putative nucleotide binding protein
Afu2g16170	1710.95	1.24263	0.124338	9.99399	1.62e-23	1.18e-21		Has domain(s) with predicted DNA bindingC DNA-directed RNA polymerase activityC role in transcription from RNA polymerase III promoter and DNA-directed RNA polymerase III complex localization
Afu2g16180	813.535	1.89227	0.126481	14.9608	1.32e-50	4.79e-48		Ortholog of A. oryzae RIB40 : AO090012000180C Aspergillus wentii : Aspwe1_0026915C Aspergillus terreus NIH2624 : ATET_02325 and Aspergillus carbonarius ITEM 5010 : Acar5010_211034
Afu2g16190	72.7314	9.6762	1.24361	7.78076	7.21e-15	2.25e-13		Ortholog of Neosartorya fischeri NRRL 181 : NFIA_091450 and Aspergillus fumigatus A1163 : AFUB_031870
Afu2g16390	1572.85	1.27736	0.229857	5.5572	2.74e-08	2.82e-07		Ortholog of A. nidulans FGSC A4 : AN7352C A. niger CBS 513.88 : An15g06770C A. oryzae RIB40 : AO090102000224C Aspergillus wentii : Aspwe1_0039269 and Aspergillus sydowii : Aspsy1_0085045
Afu2g16570	160.514	1.77267	0.35508	4.99233	5.97e-07	4.77e-06		Has domain(s) with predicted oxidoreductase activity and role in metabolic process
Afu2g16580	391.634	2.0311	0.432718	4.69382	2.68e-06	1.88e-05		Ortholog of A. nidulans FGSC A4 : AN7083C A. fumigatus Af293 : Afu8g00380/fma-ATC A. niger CBS 513.88 : An03g03810C An15g03730 and A. oryzae RIB40 : AO090003000093C AO090020000720C AO090023000925C AO090012000367
Afu2g17305	121.934	-1.86318	0.24429	-7.6269	2.4e-14	7.06e-13		Ortholog of Aspergillus fumigatus A1163 : AFUB_032960
Afu2g17400	43.1294	-2.04382	0.420906	-4.85575	1.2e-06	9.02e-06	erg26	C-3 sterol dehydrogenase/C-4 decarboxylase family protein
Afu2g17410	27.1382	-1.80855	0.622936	-2.90327	0.00369284	0.0113722		Ortholog of A. oryzae RIB40 : AO090120000073C Neosartorya fischeri NRRL 181 : NFIA_092810C Aspergillus wentii : Aspwe1_0030859 and Aspergillus versicolor : Aspve1_0080479
Afu2g17420	50.2657	-1.12797	0.460848	-2.44759	0.0143814	0.0362034		NB-ARC domain protein
Afu2g17490	158.503	-1.27201	0.370399	-3.43415	0.000594412	0.00225051
Afu2g17550	15202.5	1.86195	0.0943479	19.735	1.08e-86	1.46e-83	ayg1	Heptaketide hydrolyase ayg1
Afu2g17560	34480.7	2.27862	0.118912	19.1622	7.65e-82	7.26e-79	arp2	1C3C6C8-tetrahydroxynaphthalene reductase arp2
Afu2g17600	32403.8	2.61521	0.156885	16.6696	2.18e-62	1.15e-59	pksP	Conidial pigment polyketide synthase alb1
Afu2g17610	571.957	-1.73437	0.296373	-5.85198	4.86e-09	5.73e-08		protein of unknown function
Afu2g17650	463.807	-1.40568	0.346873	-4.05244	5.07e-05	0.00026021		Ortholog of A. oryzae RIB40 : AO090038000415C Aspergillus flavus NRRL 3357 : AFL2T_07755C Neosartorya fischeri NRRL 181 : NFIA_093050 and Aspergillus fumigatus A1163 : AFUB_033340
Afu2g17815	29.3551	-3.00198	0.68243	-4.39895	1.09e-05	6.6e-05		Ortholog of Aspergillus fumigatus A1163 : AFUB_033490
Afu2g17820	820.3	-2.43758	0.18307	-13.315	1.89e-40	4.38e-38		Has domain(s) with predicted O-methyltransferase activity
Afu2g17830	266.222	-2.96449	0.275671	-10.7537	5.69e-27	5.35e-25		Ortholog of A. nidulans FGSC A4 : AN6413C AN6419C AN6946C AN5312C AN5664C AN8328C AN3241C AN10369C AN1930C AN2386C AN1738C AN11159C AN8984C AN8951C AN1540C AN8971C AN9387C AN9266C AN9306C AN1317C AN10886C AN7232C AN7774C AN12202
Afu2g17840	902.408	-3.50828	0.227787	-15.4016	1.6e-53	6.89e-51		Has domain(s) with predicted role in transmembrane transport and integral component of membrane localization
Afu2g17940	10.9869	-2.79325	1.18189	-2.36337	0.0181097	0.0442278		Ortholog of Aspergillus fumigatus A1163 : AFUB_033630
Afu2g17970	1607.71	-1.50076	0.145898	-10.2864	8.12e-25	6.47e-23	fgaFS	Festuclavine dehydrogenase easG
Afu2g18010	1460.22	2.54832	0.132249	19.2691	9.77e-83	1.03e-79	easM	Cytochrome P450 monooxygenase easM
Afu2g18040	1683.11	1.06035	0.219333	4.83442	1.34e-06	9.97e-06	dmaW	Tryptophan dimethylallyltransferase
Afu2g18070	883.199	1.06727	0.289436	3.68741	0.000226551	0.000974397		Has domain(s) with predicted metalloendopeptidase activityC metallopeptidase activity and role in proteolysis
Afu3g00220	61.1633	-1.04475	0.306244	-3.41149	0.000646096	0.0024248		Has domain(s) with predicted substrate-specific transmembrane transporter activityC transmembrane transporter activityC role in transmembrane transport and integral component of membraneC membrane localization
Afu3g00230	52.8543	-1.15512	0.397458	-2.90626	0.00365774	0.0112787		Has domain(s) with predicted hydrolase activityC hydrolyzing O-glycosyl compounds activity and role in carbohydrate metabolic process
Afu3g00270	69402.9	-1.1207	0.188196	-5.95495	2.6e-09	3.2e-08	bgt2	Cell wall glucanase
Afu3g00320	937.535	2.6628	0.217256	12.2565	1.55e-34	2.41e-32	xynf11a	Putative endo-1C4-beta-xylanase
Afu3g00370	2910.69	1.02337	0.230933	4.43148	9.36e-06	5.75e-05		Putative phosphoketolase
Afu3g00440	370.19	-3.13688	0.220699	-14.2134	7.56e-46	2.31e-43		Ortholog of A. nidulans FGSC A4 : AN2353C Neosartorya fischeri NRRL 181 : NFIA_000980 and Aspergillus versicolor : Aspve1_0080505C Aspve1_0083549C Aspve1_0143452
Afu3g00470	7.31162	-4.36412	1.31571	-3.31693	0.000910138	0.00329218
Afu3g00510	125.453	-1.40747	0.275788	-5.10345	3.34e-07	2.81e-06
Afu3g00570	47.2363	-1.52577	0.576497	-2.64663	0.00812978	0.0223581
Afu3g00590	243.028	-1.31538	0.176265	-7.46253	8.49e-14	2.27e-12	aspHS	Asp-hemolysin
Afu3g00690	2158.06	1.16881	0.173118	6.75155	1.46e-11	2.68e-10		Ortholog(s) have RNA polymerase II core promoter proximal region sequence-specific DNA bindingC transcriptional activator activityC RNA polymerase II core promoter proximal region sequence-specific binding activity
Afu3g00710	7714.01	1.15035	0.206587	5.56834	2.57e-08	2.67e-07		Ortholog(s) have extracellular region localization
Afu3g00780	122.103	-1.17494	0.277831	-4.22896	2.35e-05	0.000130491	gprI	Secretin-like G-protein coupled receptor
Afu3g00810	2864.86	-1.33728	0.207914	-6.43189	1.26e-10	1.97e-09	hyd1	Putative cholestenol delta-isomerase
Afu3g00820	2273.17	-1.8219	0.247542	-7.35998	1.84e-13	4.65e-12		Has domain(s) with predicted poly(beta-D-mannuronate) lyase activityC role in alginic acid catabolic process and periplasmic space localization
Afu3g00910	14995.2	1.06395	0.153588	6.92731	4.29e-12	8.6e-11	ags1	Putative alpha(1-3) glucan synthase
Afu3g00940	1042.86	-1.2859	0.23964	-5.36598	8.05e-08	7.63e-07		Has domain(s) with predicted methyltransferase activity and role in metabolic process
Afu3g01030	251.107	-1.85335	0.344301	-5.38294	7.33e-08	6.99e-07		Has domain(s) with predicted role in response to stress and integral component of membrane localization
Afu3g01070	48.5102	-2.59481	0.509409	-5.09376	3.51e-07	2.94e-06
Afu3g01130	467.269	-2.73667	0.334547	-8.18021	2.83e-16	1.06e-14		Ortholog of Neosartorya fischeri NRRL 181 : NFIA_001990C Aspergillus fumigatus A1163 : AFUB_047280C Aspergillus clavatus NRRL 1 : ACLA_063710 and Aspergillus carbonarius ITEM 5010 : Acar5010_409377
Afu3g01140	21.18	-1.87871	0.699592	-2.68544	0.00724343	0.0202057
Afu3g01196	6191.54	-2.2649	0.283383	-7.99236	1.32e-15	4.58e-14		Ortholog of A. nidulans FGSC A4 : AN11281C Aspergillus wentii : Aspwe1_0041157C Aspergillus clavatus NRRL 1 : ACLA_063740C Aspergillus zonatus : Aspzo1_0069971 and Aspergillus sydowii : Aspsy1_0281282
Afu3g01200	5524.5	-1.16921	0.232228	-5.03475	4.78e-07	3.93e-06		Putative integral membrane protein
Afu3g01280	78.2447	-1.68925	0.435771	-3.87647	0.000105984	0.000494625		Ortholog of A. nidulans FGSC A4 : AN7404C A. niger CBS 513.88 : An02g12500C An16g05960C An09g03800C A. oryzae RIB40 : AO090011000171 and Aspergillus wentii : Aspwe1_0036364C Aspwe1_0041299C Aspwe1_0112391
Afu3g01290	325.955	1.47482	0.247471	5.95959	2.53e-09	3.12e-08		Ortholog(s) have role in NADH oxidationC positive regulation of apoptotic processC regulation of reactive oxygen species metabolic processC response to singlet oxygen and mitochondrionC nucleus localization
Afu3g01300	96.8239	-1.12261	0.379874	-2.95521	0.00312456	0.00979704		Ortholog of Aspergillus fumigatus A1163 : AFUB_047080
Afu3g01370	150.493	-1.24204	0.261102	-4.75692	1.97e-06	1.41e-05		Has domain(s) with predicted role in transmembrane transport and integral component of membrane localization
Afu3g01400	6077.21	2.48262	0.318219	7.80162	6.11e-15	1.93e-13		Putative ABC multidrug transporter
Afu3g01520	536.178	1.06541	0.329313	3.23526	0.00121532	0.00426597
Afu3g01540	39.8724	1.92839	0.503782	3.82783	0.000129276	0.000590834
Afu3g01580	1936.73	-1.70873	0.238232	-7.17255	7.36e-13	1.68e-11		Putative glucose-methanol-choline (GMC) oxidoreductase
Afu3g01590	977.381	-1.25821	0.288361	-4.36331	1.28e-05	7.62e-05		protein of unknown function
Afu3g01700	160.243	-2.34331	0.318242	-7.36329	1.79e-13	4.55e-12		Has domain(s) with predicted substrate-specific transmembrane transporter activityC transmembrane transporter activityC role in transmembrane transport and integral component of membraneC membrane localization
Afu3g02010	993.832	-2.24817	0.277746	-8.09433	5.76e-16	2.05e-14		Ortholog(s) have versicolorin reductase activity and role in positive regulation of sterigmatocystin biosynthetic processC sterigmatocystin biosynthetic process
Afu3g02030	17.6783	-1.52299	0.561043	-2.71457	0.00663626	0.0188236		Ortholog of Aspergillus fumigatus A1163 : AFUB_046370
Afu3g02040	27.1067	-2.78994	0.684379	-4.07661	4.57e-05	0.000236412		Has domain(s) with predicted catalytic activity
Afu3g02175	4042	-2.14297	0.179545	-11.9355	7.73e-33	1.11e-30		Ortholog of A. nidulans FGSC A4 : AN7973C A. niger CBS 513.88 : An08g11410C An08g09780C An03g06600 and A. oryzae RIB40 : AO090023000748
Afu3g02190	103.932	-3.46245	0.327958	-10.5576	4.69e-26	4.15e-24		Ortholog of A. nidulans FGSC A4 : AN3335C Neosartorya fischeri NRRL 181 : NFIA_074460C Aspergillus fumigatus A1163 : AFUB_046180 and Aspergillus terreus NIH2624 : ATET_00879
Afu3g02200	250.892	-3.18325	0.283152	-11.2422	2.53e-29	2.93e-27		Ortholog of Neosartorya fischeri NRRL 181 : NFIA_074470 and Aspergillus fumigatus A1163 : AFUB_046170
Afu3g02213	208.652	-1.06445	0.205609	-5.17707	2.25e-07	1.97e-06		Ortholog of Aspergillus fumigatus A1163 : AFUB_046150 and Aspergillus niger ATCC 1015 : 36349-mRNA
Afu3g02220	1541.74	-1.34482	0.217491	-6.18333	6.28e-10	8.78e-09		Ortholog of A. nidulans FGSC A4 : AN11076C A. niger CBS 513.88 : An01g02020C Neosartorya fischeri NRRL 181 : NFIA_003350C Aspergillus wentii : Aspwe1_0171305 and Aspergillus versicolor : Aspve1_0056749
Afu3g02230	235.778	-1.18122	0.223477	-5.28565	1.25e-07	1.14e-06
Afu3g02270	10834.6	2.03781	0.205174	9.9321	3.02e-23	2.14e-21	cat1	Mycelial catalase
Afu3g02280	2159.54	-1.30541	0.224593	-5.81233	6.16e-09	7.12e-08	treA	Putative alphaCalpha-trehalose glucohydrolase
Afu3g02430	1099.86	-2.3625	0.541461	-4.3632	1.28e-05	7.62e-05		Ortholog of A. niger CBS 513.88 : An02g10610C Aspergillus tubingensis : Asptu1_0074938C Aspergillus brasiliensis : Aspbr1_0038097C Aspbr1_0207697 and Aspergillus flavus NRRL 3357 : AFL2T_08038
Afu3g02450	109.638	-1.21517	0.293902	-4.13462	3.56e-05	0.000189307		Ortholog of A. oryzae RIB40 : AO090124000005C Aspergillus flavus NRRL 3357 : AFL2T_08039C Neosartorya fischeri NRRL 181 : NFIA_003660 and Aspergillus wentii : Aspwe1_0048316
Afu3g02455	16.0065	-2.50887	0.800589	-3.13378	0.00172571	0.00583103
Afu3g02500	91.6753	-1.02723	0.271766	-3.77982	0.000156942	0.000703054		Putative protein kinase
Afu3g02520	653.334	-2.15894	0.398314	-5.4202	5.95e-08	5.81e-07		Has domain(s) with predicted role in transmembrane transport and integral component of membrane localization
Afu3g02530	73.8045	-1.68752	0.517369	-3.26173	0.00110734	0.00393206		Protein similar to polyketide synthases (PKS-like)C encoded in a predicted secondary metabolite gene cluster
Afu3g02560	820.952	-1.26131	0.226058	-5.57959	2.41e-08	2.52e-07		protein of unknown function
Afu3g02590	163.34	-1.29053	0.316776	-4.07395	4.62e-05	0.000238861		Has domain(s) with predicted RNA polymerase II transcription factor activityC sequence-specific DNA bindingC zinc ion binding activityC role in regulation of transcriptionC DNA-templated and nucleus localization
Afu3g02600	30.6452	-1.10169	0.447221	-2.46341	0.0137623	0.0348484		protein of unknown function
Afu3g02640	146.157	-1.713	0.431131	-3.97326	7.09e-05	0.000347628		Ortholog of A. fumigatus Af293 : Afu2g17970/fgaFSC Aspergillus glaucus : Aspgl1_0180863C Neosartorya fischeri NRRL 181 : NFIA_095230 and Aspergillus fumigatus A1163 : AFUB_033660
Afu3g02850	42.0857	-1.27964	0.480381	-2.6638	0.0077263	0.021391		Ortholog of A. oryzae RIB40 : AO090023000385C Neosartorya fischeri NRRL 181 : NFIA_004500C Aspergillus fumigatus A1163 : AFUB_045400 and Aspergillus clavatus NRRL 1 : ACLA_082720
Afu3g02880	914.635	-1.88027	0.228965	-8.21204	2.17e-16	8.25e-15		Ortholog of A. nidulans FGSC A4 : AN2631C A. niger CBS 513.88 : An08g09140C An12g05700C A. oryzae RIB40 : AO090001000105 and Aspergillus wentii : Aspwe1_0137125C Aspwe1_0169838C Aspwe1_0734610
Afu3g02900	57.5015	-1.15383	0.363499	-3.17423	0.00150234	0.00517958		Putative oxidoreductaseC short chain dehydrogenase/reductase family protein
Afu3g03010	308.4	3.38343	0.386356	8.75728	2e-18	9.08e-17		Putative phosphate-repressible phosphate permeaseC phoB-regulated
Afu3g03050	34.0996	-1.50453	0.627168	-2.39893	0.0164429	0.0407444		Has domain(s) with predicted RNA bindingC ribonuclease III activity and role in RNA processing
Afu3g03060	1421.25	1.44177	0.20604	6.99753	2.61e-12	5.42e-11	aspf34	Allergen Asp f 34
Afu3g03140	1066.48	-1.3993	0.137205	-10.1986	2.01e-24	1.58e-22		Ortholog of A. nidulans FGSC A4 : AN9262C AN7126C Neosartorya fischeri NRRL 181 : NFIA_006010C Aspergillus versicolor : Aspve1_0136655 and Aspergillus fumigatus A1163 : AFUB_045110
Afu3g03260	240.957	-1.76707	0.363025	-4.86764	1.13e-06	8.54e-06
Afu3g03270	27.8337	-2.65648	0.558478	-4.75664	1.97e-06	1.41e-05		Has domain(s) with predicted catalytic activity and role in metabolic process
Afu3g03290	628.265	-1.38935	0.334108	-4.15837	3.21e-05	0.000172696		protein of unknown function
Afu3g03300	81.6027	-2.67867	0.361381	-7.41233	1.24e-13	3.23e-12		Ortholog(s) have extracellular region localization
Afu3g03310	89.4111	-3.13997	0.357867	-8.77413	1.72e-18	7.93e-17		Has domain(s) with predicted role in response to stress and integral component of membrane localization
Afu3g03470	21.7861	-1.91302	0.824514	-2.32019	0.0203309	0.0486382
Afu3g03550	190.218	-1.17146	0.41454	-2.82592	0.00471443	0.0140618
Afu3g03560	285.656	1.13267	0.332488	3.40666	0.00065763	0.00246332		Putative coenzyme A disulfide reductase
Afu3g03640	45662.1	-1.45734	0.188132	-7.74637	9.46e-15	2.89e-13	mirB	Putative siderophore iron transporter
Afu3g03690	24.7733	-1.29081	0.472903	-2.72955	0.00634202	0.0181497
Afu3g03700	3182.7	-1.58944	0.174363	-9.11572	7.81e-20	4.05e-18		Putative MFS sugar transporter
Afu3g03710	67.8792	-1.67493	0.295207	-5.67376	1.4e-08	1.53e-07		Ortholog(s) have aminopeptidase activity and role in cellular protein catabolic process
Afu3g03720	244.405	-1.04779	0.321993	-3.25408	0.00113762	0.00402451		protein of unknown function
Afu3g03760	45.1967	-1.06349	0.356442	-2.98363	0.00284854	0.00904515		protein of unknown function
Afu3g03790	32.3153	-2.80256	0.662768	-4.22857	2.35e-05	0.000130599		Ortholog of A. nidulans FGSC A4 : AN3519C AN2646C AN0587C AN0866C AN7370 and A. fumigatus Af293 : Afu1g15200C Afu4g14040C Afu5g06900C Afu7g08575
Afu3g03810	15.7277	-3.15129	0.891586	-3.53448	0.000408578	0.00162677		Ortholog of A. nidulans FGSC A4 : AN3518C Neosartorya fischeri NRRL 181 : NFIA_006070C Aspergillus versicolor : Aspve1_0034466 and Aspergillus niger ATCC 1015 : 43711-mRNA
Afu3g03820	317.499	-2.17918	0.260506	-8.36519	6e-17	2.38e-15		Ortholog(s) have nicotinamide mononucleotide transmembrane transporter activityC role in nicotinamide mononucleotide transportC quinolinic acid transmembrane transport and mitochondrion localization
Afu3g03860	79.8686	-2.91688	0.347387	-8.39662	4.6e-17	1.86e-15		Has domain(s) with predicted 3-hydroxyacyl-CoA dehydrogenase activityC coenzyme bindingC oxidoreductase activityC acting on the CH-OH group of donorsC NAD or NADP as acceptor activity
Afu3g03950	41.8718	-1.00756	0.364485	-2.76434	0.00570382	0.016565
Afu3g04010	206.601	-1.87911	0.214084	-8.77744	1.67e-18	7.74e-17		Has domain(s) with predicted role in transmembrane transport and integral component of membrane localization
Afu3g06540	5936.59	1.00589	0.161694	6.22097	4.94e-10	7.06e-09	met16	Ortholog(s) have phosphoadenylyl-sulfate reductase (thioredoxin) activity
Afu3g06570	4662.36	1.59108	0.175566	9.06256	1.27e-19	6.5e-18		Ortholog of A. nidulans FGSC A4 : AN9485C A. niger CBS 513.88 : An11g09750C Aspergillus wentii : Aspwe1_0029351C Aspergillus sydowii : Aspsy1_0087842 and Aspergillus terreus NIH2624 : ATET_08761
Afu3g06720	1739.35	-1.65872	0.213358	-7.77435	7.58e-15	2.36e-13		Ortholog of Aspergillus fumigatus A1163 : AFUB_042330
Afu3g06730	3205.16	-1.71396	0.115758	-14.8064	1.33e-49	4.51e-47		Sugar transporter
Afu3g06850	1398.94	1.21295	0.176341	6.87844	6.05e-12	1.19e-10		Has domain(s) with predicted guanyl-nucleotide exchange factor activityC role in small GTPase mediated signal transduction and intracellular localization
Afu3g06940	125.828	-1.21838	0.494193	-2.46539	0.0136865	0.0346841		Ortholog of A. oryzae RIB40 : AO090020000301C Neosartorya fischeri NRRL 181 : NFIA_070320 and Aspergillus fumigatus A1163 : AFUB_042120
Afu3g07160	9167.81	3.43231	0.156984	21.8641	5.71e-106	1.35e-102		Putative family 18 chitinase
Afu3g07330	1795.17	1.21417	0.166381	7.29752	2.93e-13	7.08e-12	yae1	Ortholog of A. nidulans FGSC A4 : AN4838C A. niger CBS 513.88 : An02g13390C Aspergillus wentii : Aspwe1_0173527C Aspergillus sydowii : Aspsy1_0087767 and Aspergillus terreus NIH2624 : ATET_01739
Afu3g07440	267.541	-1.03236	0.233741	-4.41668	1e-05	6.12e-05		Has domain(s) with predicted hydrolase activityC zinc ion binding activity
Afu3g07460	628.577	-1.06556	0.26295	-4.05233	5.07e-05	0.00026021		Ortholog of A. nidulans FGSC A4 : AN10921C A. niger CBS 513.88 : An01g14390C Neosartorya fischeri NRRL 181 : NFIA_069710 and Aspergillus niger ATCC 1015 : 119074-mRNA
Afu3g07520	6905.28	1.92767	0.268524	7.17878	7.03e-13	1.62e-11	exg7	Exo-beta-1C3-glucanaseC putative
Afu3g07810	5231.5	1.97345	0.216306	9.1234	7.28e-20	3.82e-18	sdh1	Succinate dehydrogenase flavoprotein subunit
Afu3g07870	12258	-1.75571	0.31252	-5.61791	1.93e-08	2.06e-07	agd3	Galactosaminogalactan deacetylase
Afu3g07990	44.0376	-1.31529	0.365993	-3.59376	0.000325945	0.0013411
Afu3g08070	123.779	1.26602	0.323911	3.90853	9.29e-05	0.000440302
Afu3g08250	32102.1	-1.26142	0.10232	-12.3282	6.39e-35	1.03e-32		Ortholog of A. nidulans FGSC A4 : AN5437C AN2941C A. fumigatus Af293 : Afu6g13630C A. niger CBS 513.88 : An02g11860 and A. oryzae RIB40 : AO090005001453C AO090103000325
Afu3g08670	1566.48	1.06851	0.122735	8.70582	3.15e-18	1.4e-16		Ortholog of A. nidulans FGSC A4 : AN6413C AN6419C AN6946C AN5312C AN5664C AN8328C AN3241C AN10369C AN1930C AN2386C AN1738C AN11159C AN8984C AN8951C AN1540C AN8971C AN9387C AN9266C AN9306C AN1317C AN10886C AN7232C AN7774C AN12202
Afu3g08870	394.02	1.04712	0.242402	4.31975	1.56e-05	9.08e-05		Putative phytaseC phoB-regulated
Afu3g09250	3040.03	1.06633	0.220601	4.83376	1.34e-06	9.99e-06	crh3	GH16 domain-containing protein
Afu3g09450	32.0862	1.38563	0.54861	2.52572	0.0115462	0.0300797
Afu3g09510	68.1347	-1.29114	0.355694	-3.62992	0.00028351	0.00118971		Has domain(s) with predicted oxidoreductase activity and role in metabolic process
Afu3g09690	1056.27	-3.05512	0.31758	-9.62001	6.58e-22	4.14e-20	calA	Invasin calA
Afu3g09960	11258.5	1.7072	0.142321	11.9954	3.75e-33	5.57e-31	aurA	Putative aureobasidin resistance protein
Afu3g09970	889.572	1.93132	0.164151	11.7655	5.87e-32	8.08e-30		Ortholog(s) have ferrous iron transmembrane transporter activityC manganese ion transmembrane transporter activity
Afu3g10040	402.522	1.17194	0.177121	6.61661	3.68e-11	6.31e-10		Has domain(s) with predicted protein kinase binding activity and role in regulation of cyclin-dependent protein serine/threonine kinase activity
Afu3g10110	1884.99	1.51774	0.158047	9.60314	7.75e-22	4.84e-20		Electron transfer flavoprotein-ubiquinone oxidoreductase
Afu3g10850	67.016	-4.143	0.779881	-5.31234	1.08e-07	1e-06		Ortholog of A. niger CBS 513.88 : An16g00500C A. oryzae RIB40 : AO090102000071C Neosartorya fischeri NRRL 181 : NFIA_032600 and Aspergillus wentii : Aspwe1_0045718
Afu3g11480	681.115	-1.58656	0.193881	-8.18317	2.76e-16	1.04e-14		Putative enoyl-CoA hydratase
Afu3g11520	6.92152	-2.53261	0.961034	-2.6353	0.00840626	0.0230316		Ortholog of A. oryzae RIB40 : AO090009000529C Aspergillus flavus NRRL 3357 : AFL2T_10184C Aspergillus fumigatus A1163 : AFUB_037650 and Aspergillus clavatus NRRL 1 : ACLA_063490
Afu3g11550	1329.96	1.34752	0.164846	8.17437	2.97e-16	1.1e-14		Ortholog of A. nidulans FGSC A4 : AN2894C A. niger CBS 513.88 : An02g07350C A. oryzae RIB40 : AO090003000710C Aspergillus wentii : Aspwe1_0025131 and Aspergillus sydowii : Aspsy1_0775782
Afu3g11720	1000.07	-1.05114	0.163205	-6.44061	1.19e-10	1.86e-09		Ortholog of A. niger CBS 513.88 : An02g07510C A. oryzae RIB40 : AO090003000730C Neosartorya fischeri NRRL 181 : NFIA_065610C Aspergillus wentii : Aspwe1_0037065 and Aspergillus versicolor : Aspve1_0026984
Afu3g11840	327.886	1.11924	0.288814	3.87529	0.000106499	0.000496788		Has domain(s) with predicted oxidoreductase activity and role in oxidation-reduction process
Afu3g11850	4376.5	1.05643	0.0883289	11.9602	5.74e-33	8.38e-31		Ortholog of A. nidulans FGSC A4 : AN2863C A. niger CBS 513.88 : An02g07670C A. oryzae RIB40 : AO090003000748C Neosartorya fischeri NRRL 181 : NFIA_065470 and Aspergillus wentii : Aspwe1_0037077
Afu3g11890	50.4999	1.22429	0.326049	3.75493	0.00017339	0.000768031
Afu3g12240	1027.71	1.44659	0.138826	10.4202	2.01e-25	1.68e-23		Ortholog of A. nidulans FGSC A4 : AN6154C AN5342C A. fumigatus Af293 : Afu2g04510C Afu3g02680C Afu6g14230C Afu8g01830C Afu8g01940 and A. niger CBS 513.88 : An06g01180C An01g03400C An12g05490C An11g05900
Afu3g12620	555.613	-1.87063	0.330008	-5.66843	1.44e-08	1.56e-07
Afu3g12720	854.986	2.26502	0.179731	12.6023	2.05e-36	3.6e-34		Putative sugar transporter-like protein
Afu3g12740	888.907	1.03469	0.144746	7.14831	8.79e-13	1.99e-11		Putative copper resistance-associated P-type ATPase
Afu3g12910	37404.5	2.15767	0.539464	3.99966	6.34e-05	0.000315936	hasC	Putative O-methyltransferase
Afu3g12920	10985.1	2.52913	0.540206	4.6818	2.84e-06	1.97e-05	nrps5	Nonribosomal peptide synthase (NRPS)
Afu3g12930	23546.8	1.98273	0.546674	3.62689	0.000286855	0.00120109	hasE	7-dimethylallyl tryptophan synthase
Afu3g12950	6459.57	2.1197	0.555397	3.81656	0.000135326	0.000614342	hasG	FAD-binding domain protein
Afu3g12960	25427.1	1.53314	0.471127	3.2542	0.0011371	0.00402419	hasH	Putative cytochrome P450
Afu3g12982	1445.51	3.77023	0.177562	21.2332	4.71e-100	8.94e-97		Ortholog of Neosartorya fischeri NRRL 181 : NFIA_064340 and Aspergillus fumigatus A1163 : AFUB_036210
Afu3g13140	449.587	1.1759	0.184697	6.36667	1.93e-10	2.91e-09
Afu3g13220	7589.21	1.24576	0.222204	5.60635	2.07e-08	2.19e-07		Ortholog of A. nidulans FGSC A4 : AN3182C A. niger CBS 513.88 : An02g09070C A. oryzae RIB40 : AO090012000811C Neosartorya fischeri NRRL 181 : NFIA_064130 and Aspergillus wentii : Aspwe1_0170074
Afu3g13510	1633.81	1.44835	0.125397	11.5501	7.37e-31	9.33e-29		Has domain(s) with predicted oxidoreductase activity and role in oxidation-reduction process
Afu3g13580	348.17	3.05406	0.337632	9.04554	1.49e-19	7.52e-18		Has domain(s) with predicted GTP bindingC GTPase activity
Afu3g13610	14.6558	-2.14353	0.685336	-3.12771	0.00176174	0.00593587		oxidoreductaseC zinc-bindingC putative
Afu3g13620	832.657	-3.78778	0.601194	-6.30042	2.97e-10	4.39e-09		cupin domain-containing protein
Afu3g13660	40.5964	-4.52064	0.757038	-5.97148	2.35e-09	2.93e-08	crmD	Ctr copper transporter family protein
Afu3g13670	121.928	-4.425	0.605127	-7.31252	2.62e-13	6.43e-12	crmC	Putative siderochrome-iron transporter
Afu3g13680	27.0434	-1.96017	0.719846	-2.72304	0.00646847	0.0184192		alcohol O-acetyltransferase
Afu3g14150	2124.99	1.43827	0.2774	5.18483	2.16e-07	1.89e-06	fbx15	F-box protein 15
Afu3g14170	456.447	-1.05754	0.154927	-6.82609	8.73e-12	1.67e-10		Putative high-affinity hexose transporter
Afu3g14490	27837.3	1.0251	0.158111	6.48343	8.97e-11	1.43e-09		Putative ketol acid reductoisomerase
Afu3g14580	235.692	-1.56359	0.305046	-5.12577	2.96e-07	2.53e-06		Has domain(s) with predicted hydrolase activity and role in dUTP metabolic process
Afu3g14590	1307.28	-1.20508	0.159982	-7.53255	4.98e-14	1.38e-12		Ortholog(s) have copper ion bindingC primary amine oxidase activityC quinone binding activityC role in oxidation-reduction process and external side of fungal-type cell wall localization
Afu3g14665	606.621	-1.08411	0.320302	-3.38466	0.000712665	0.0026496		Ortholog of Neosartorya fischeri NRRL 181 : NFIA_062590 and Aspergillus fumigatus A1163 : AFUB_034560
Afu3g14860	13.2266	-1.77972	0.670399	-2.65471	0.00793755	0.0219184
Afu3g14920	634.311	-1.582	0.26503	-5.96913	2.39e-09	2.96e-08		Ortholog(s) have histone methyltransferase activity (H3-K9 specific) activity
Afu3g14940	1720.88	-1.57395	0.266822	-5.89888	3.66e-09	4.38e-08	aeiA	Putative elastase inhibitor
Afu3g15060	4.15053	-5.45074	1.90923	-2.85494	0.00430449	0.0129984
Afu3g15290	1228.63	-2.35522	0.140393	-16.776	3.66e-63	2.04e-60		C6 transcription factorC putative
Afu3g15300	72.1676	-2.34246	0.348244	-6.72651	1.74e-11	3.15e-10		Amine transporterC putative
Afu3g15340	2286.4	-1.15069	0.155853	-7.38317	1.55e-13	3.97e-12		Ortholog of A. nidulans FGSC A4 : AN10483C AN2809C AN2115C AN0033C AN12460C A. fumigatus Af293 : Afu2g00940C Afu2g16560C Afu7g00460C Afu7g06360 and A. niger CBS 513.88 : An14g02830C An16g00830
Afu4g00195	3280.31	-1.08834	0.233765	-4.65571	3.23e-06	2.21e-05		Ortholog of A. nidulans FGSC A4 : AN2117C Aspergillus wentii : Aspwe1_0038802C Aspergillus zonatus : Aspzo1_0076627 and Aspergillus carbonarius ITEM 5010 : Acar5010_210760
Afu4g00200	467.869	-1.03991	0.278875	-3.72895	0.00019228	0.000844363		Ortholog of A. nidulans FGSC A4 : AN5509C AN2837C AN2029C A. oryzae RIB40 : AO090023000015C AO090113000086 and Neosartorya fischeri NRRL 181 : NFIA_003110C NFIA_045440
Afu4g00260	268.755	-1.16567	0.310546	-3.75361	0.000174309	0.000771741
Afu4g00410	86.4154	-2.09587	0.297428	-7.04663	1.83e-12	3.92e-11		Ortholog of A. niger CBS 513.88 : An11g04935C Neosartorya fischeri NRRL 181 : NFIA_045230C Aspergillus wentii : Aspwe1_0032437 and Aspergillus niger ATCC 1015 : 39076-mRNA
Afu4g00520	679.382	-1.69392	0.280806	-6.03236	1.62e-09	2.11e-08		Ortholog of A. nidulans FGSC A4 : AN10650C AN11203C A. niger CBS 513.88 : An12g05740C Aspergillus wentii : Aspwe1_0072865C Aspwe1_0156452 and Aspergillus versicolor : Aspve1_0029570C Aspve1_0087873
Afu4g00570	127.827	1.3009	0.289153	4.49901	6.83e-06	4.33e-05		Has domain(s) with predicted role in transmembrane transport and integral component of membrane localization
Afu4g00600	162.649	1.19166	0.250514	4.75689	1.97e-06	1.41e-05		Ortholog of A. nidulans FGSC A4 : AN6413C AN6419C AN6946C AN5312C AN5664C AN8328C AN3241C AN10369C AN1930C AN2386C AN1738C AN11159C AN8984C AN8951C AN1540C AN8971C AN9387C AN9266C AN9306C AN1317C AN10886C AN7232C AN7774C AN12202
Afu4g00620	623.475	2.53067	0.200286	12.6353	1.35e-36	2.42e-34		Ortholog(s) have role in budding cell bud growthC fungal-type cell wall biogenesisC pseudohyphal growth and endoplasmic reticulum localization
Afu4g00860	193.924	1.0696	0.255016	4.19426	2.74e-05	0.000150146	dprA	Dehydrin-like protein
Afu4g00880	8.20885	3.5276	1.27573	2.76515	0.00568958	0.0165338		Ortholog of Aspergillus fumigatus A1163 : AFUB_101380
Afu4g01030	1758.57	3.53622	0.154535	22.8831	6.85e-116	3.25e-112		Ortholog of A. nidulans FGSC A4 : AN11871C A. fumigatus Af293 : Afu1g11260C Afu6g00270C A. niger CBS 513.88 : An03g03440C An01g01460C An01g01410C An04g04460 and Aspergillus wentii : Aspwe1_0176870
Afu4g01040	337.918	4.14343	0.201392	20.574	4.69e-94	7.42e-91		Has domain(s) with predicted oxidoreductase activity and role in metabolic process
Afu4g01050	323.191	4.3477	0.273756	15.8817	8.49e-57	4.03e-54		Has domain(s) with predicted ATP bindingC ATPase activityC ATPase activityC coupled to transmembrane movement of substancesC nucleoside-triphosphatase activityC nucleotide binding activity and role in transport
Afu4g01270	1138.3	1.07818	0.32185	3.34996	0.000808241	0.00296313
Afu4g01280	638.946	1.1082	0.318787	3.47629	0.000508404	0.00196566		Ortholog of A. nidulans FGSC A4 : AN10390C AN3286C A. fumigatus Af293 : Afu5g00830C A. niger CBS 513.88 : An12g00980C An11g04090C An06g00150 and A. oryzae RIB40 : AO090138000050C AO090010000179
Afu4g01285	46637.9	-1.53245	0.216026	-7.09383	1.3e-12	2.87e-11		protein of unknown function
Afu4g01290	467415	-1.02266	0.127565	-8.0168	1.09e-15	3.79e-14	csnB	Glycosyl hydrolase family 75 chitosanase
Afu4g01360	94.3401	-1.45487	0.268794	-5.4126	6.21e-08	6.01e-07		Has domain(s) with predicted role in transmembrane transport and integral component of membrane localization
Afu4g01470	933.912	3.21268	0.299407	10.7301	7.35e-27	6.84e-25		Has domain(s) with predicted RNA polymerase II transcription factor activityC sequence-specific DNA bindingC zinc ion binding activityC role in regulation of transcriptionC DNA-templated and nucleus localization
Afu4g01530	59.4867	1.32227	0.381077	3.46983	0.000520789	0.00200375		Has domain(s) with predicted FAD bindingC oxidoreductase activity and role in metabolic process
Afu4g01550	33.755	1.17681	0.496975	2.36795	0.017887	0.0437453
Afu4g02710	98.123	-2.07165	0.292121	-7.09174	1.32e-12	2.9e-11		Ortholog of A. nidulans FGSC A4 : AN6969C A. oryzae RIB40 : AO090012000359C Neosartorya fischeri NRRL 181 : NFIA_036150 and Aspergillus versicolor : Aspve1_0677286
Afu4g02720	1220.25	-1.16614	0.336037	-3.47028	0.000519915	0.00200201		Putative GPI anchored glycosyl hydrolase
Afu4g02730	57.5735	-1.14002	0.4082	-2.7928	0.00522535	0.0153445		Has domain(s) with predicted electron carrier activityC heme bindingC iron ion bindingC oxidoreductase activityC acting on paired donorsC with incorporation or reduction of molecular oxygen activity and role in oxidation-reduction process
Afu4g02750	278.233	-1.79301	0.312921	-5.7299	1e-08	1.13e-07
Afu4g02760	35.5779	-1.46424	0.515413	-2.8409	0.0044986	0.0134987		Ortholog of A. nidulans FGSC A4 : AN2370C AN10160C AN0323C A. fumigatus Af293 : Afu1g02440C A. niger CBS 513.88 : An01g05750C An12g09350C An13g03290 and A. oryzae RIB40 : AO090020000719C AO090005000852
Afu4g02780	32.8402	-1.90606	0.528539	-3.60629	0.000310605	0.00128747		Has domain(s) with predicted peroxidase activity
Afu4g02810	378.566	1.03437	0.185346	5.58076	2.39e-08	2.51e-07		Has domain(s) with predicted catalytic activityC coenzyme binding activity and role in cellular metabolic process
Afu4g03200	28.7876	2.05403	0.590465	3.47867	0.000503913	0.00195148		Ortholog(s) have extracellular region localization
Afu4g03240	2414.07	-1.05204	0.263899	-3.98651	6.71e-05	0.000331171	mp1	Putative cell wall galactomannoprotein
Afu4g03280	354.281	-1.07969	0.268221	-4.02536	5.69e-05	0.000287566		Ortholog of Aspergillus fumigatus A1163 : AFUB_099810
Afu4g03305	135	-1.21406	0.234276	-5.18217	2.19e-07	1.92e-06		protein of unknown function
Afu4g03321	2204.69	1.2163	0.129665	9.38032	6.58e-21	3.78e-19	ubiE	Putative methyltransferase
Afu4g03390	2420.64	1.1183	0.290076	3.85521	0.000115631	0.000534654		Putative aquaporin
Afu4g03410	1238.26	1.16415	0.331318	3.51369	0.000441921	0.00174198	fhpA	Putative flavohemoprotein
Afu4g03590	231.749	-1.01025	0.192493	-5.24825	1.54e-07	1.38e-06		Has domain(s) with predicted role in transmembrane transport and integral component of membrane localization
Afu4g03860	17023.7	1.09727	0.0996458	11.0117	3.36e-28	3.28e-26	nip1	Eukaryotic translation initiation factor 3 subunit C
Afu4g03920	424.299	-1.9731	0.398677	-4.94911	7.46e-07	5.84e-06		Has domain(s) with predicted role in transmembrane transport and integral component of membrane localization
Afu4g03930	453.078	-2.34127	0.421959	-5.54858	2.88e-08	2.95e-07		Putative cysteine synthase B
Afu4g03940	1535.46	-2.73518	0.641114	-4.2663	1.99e-05	0.00011251	fre7	Ferric chelate reductase
Afu4g04318	901.985	3.26816	0.616154	5.30413	1.13e-07	1.04e-06		Ortholog(s) have role in cellular copper ion homeostasis and yeast-form cell wall localization
Afu4g04820	49064.3	-1.39732	0.100153	-13.9519	3.06e-44	8.54e-42	erg25B	C-4 methyl sterol oxidase Erg25C putative
Afu4g05900	4613.15	1.2425	0.186666	6.65627	2.81e-11	4.91e-10		Transcript up-regulated in conidia exposed to neutrophils
Afu4g06040	1430.56	1.08316	0.153553	7.05398	1.74e-12	3.73e-11		Ortholog of A. nidulans FGSC A4 : AN4312C A. niger CBS 513.88 : An04g00270C A. oryzae RIB40 : AO090023000991C Aspergillus wentii : Aspwe1_0101375 and Aspergillus sydowii : Aspsy1_0036593
Afu4g06050	184.08	2.78519	0.447812	6.21955	4.99e-10	7.11e-09
Afu4g06170	6386	1.56857	0.186967	8.38958	4.88e-17	1.96e-15		Has domain(s) with predicted sequence-specific DNA bindingC transcription factor activityC sequence-specific DNA binding activity and role in regulation of transcriptionC DNA-templated
Afu4g06370	7523.73	2.0492	0.235365	8.70647	3.13e-18	1.4e-16		Ortholog of A. niger CBS 513.88 : An04g00710C Neosartorya fischeri NRRL 181 : NFIA_109780C Aspergillus wentii : Aspwe1_0023332 and Aspergillus clavatus NRRL 1 : ACLA_045680
Afu4g06530	12683.2	1.17702	0.110524	10.6494	1.75e-26	1.6e-24	metR	bZip transcription factorC putative
Afu4g06570	2806.92	1.1479	0.234259	4.90015	9.58e-07	7.33e-06		Ortholog(s) have hyphal tip localization
Afu4g06660	55.2049	-1.51546	0.452378	-3.34999	0.000808147	0.00296313		Ortholog of Aspergillus fumigatus A1163 : AFUB_063740
Afu4g07660	13510.7	1.20512	0.0936155	12.8731	6.38e-38	1.29e-35	ded1	ATP-dependent RNA helicase
Afu4g07780	724.21	1.03303	0.159816	6.46387	1.02e-10	1.61e-09	erg12	Putative mevalonate kinase
Afu4g07810	1609.28	-2.09765	0.200293	-10.4729	1.15e-25	9.92e-24		L-serine dehydratase
Afu4g07950	1092.07	1.64298	0.210022	7.82286	5.16e-15	1.66e-13		Ortholog of A. nidulans FGSC A4 : AN3529C AN4144C AN8311C AN9211C AN4846 and A. fumigatus Af293 : Afu1g17260C Afu4g09380C Afu6g00560C Afu6g12140C Afu8g01900
Afu4g07960	1258.55	2.9864	0.135009	22.1199	2.03e-108	6.43e-105		Ortholog of Aspergillus brasiliensis : Aspbr1_0607466C Aspergillus glaucus : Aspgl1_0047581C Aspergillus kawachii : Aspka1_0172929 and Aspergillus acidus : Aspfo1_0044892
Afu4g08010	12064	1.06329	0.107203	9.91843	3.46e-23	2.43e-21	odcA	Putative ornithine decarboxylaseC a key enzyme in the biosynthesis of polyamines
Afu4g08490	640.112	2.68398	0.22162	12.1107	9.26e-34	1.4e-31		Putative acyl-CoA dehydrogenase
Afu4g08850	744.836	2.16306	0.359194	6.02198	1.72e-09	2.22e-08		Ortholog of A. nidulans FGSC A4 : AN6924C AN5943C AN8512C AN8548C AN0857C AN8661C AN4642 and A. fumigatus Af293 : Afu1g15290C Afu3g00850C Afu7g00920
Afu4g08860	185.813	1.09248	0.244774	4.46322	8.07e-06	5.04e-05
Afu4g09070	2575.32	1.04137	0.193629	5.37818	7.52e-08	7.17e-07		Ortholog(s) have cytosolC nucleus localization
Afu4g09110	4655.65	2.60406	0.279251	9.32517	1.11e-20	6.26e-19	ccp1	Putative cytochrome c peroxidase
Afu4g09140	2669.89	1.59277	0.254313	6.26302	3.78e-10	5.49e-09	car2	L-ornithine aminotransferase
Afu4g09160	29.8831	1.4958	0.501263	2.98407	0.00284445	0.00903824		Ortholog of Aspergillus fumigatus A1163 : AFUB_066260
Afu4g09190	1822.36	-2.22005	0.215528	-10.3005	7.01e-25	5.64e-23	smt1	Putative S-adenosyl-methionine-sterol-C methyltransferase
Afu4g09220	5794.97	-1.02481	0.175515	-5.83886	5.26e-09	6.16e-08
Afu4g09270	196.656	1.09034	0.389581	2.79875	0.00513009	0.0151115		Has domain(s) with predicted zinc ion binding activity
Afu4g09280	644.704	3.81957	0.328868	11.6143	3.49e-31	4.47e-29		Ortholog of A. niger CBS 513.88 : An02g00330C Neosartorya fischeri NRRL 181 : NFIA_106720C Aspergillus niger ATCC 1015 : 36613-mRNA and Aspergillus carbonarius ITEM 5010 : Acar5010_203109
Afu4g09290	251.42	2.13461	0.432938	4.93053	8.2e-07	6.36e-06		protein of unknown function
Afu4g09310	31056.4	1.72292	0.260089	6.62436	3.49e-11	5.99e-10	ScwA	Small Cell Wall Peptide A
Afu4g09320	373.366	1.37614	0.185476	7.41949	1.18e-13	3.07e-12	dppIV	Putative extracellular dipeptidyl-peptidase
Afu4g09370	2098.61	1.13067	0.169484	6.67129	2.54e-11	4.48e-10		Ortholog of A. nidulans FGSC A4 : AN0698C AN9272C A. fumigatus Af293 : Afu1g13610C A. niger CBS 513.88 : An08g06690C An07g08670C A. oryzae RIB40 : AO090012000513 and Aspergillus wentii : Aspwe1_0171952
Afu4g09380	781.432	1.53107	0.240544	6.36503	1.95e-10	2.94e-09		Ortholog of A. nidulans FGSC A4 : AN3529C AN4144C AN8311C AN9211C AN4846 and A. fumigatus Af293 : Afu1g17260C Afu4g07950C Afu6g00560C Afu6g12140C Afu8g01900
Afu4g09470	353.121	2.73251	0.453271	6.02844	1.66e-09	2.15e-08		Has domain(s) with predicted electron carrier activityC heme bindingC iron ion bindingC oxidoreductase activityC acting on paired donorsC with incorporation or reduction of molecular oxygen activity and role in oxidation-reduction process
Afu4g09480	478.609	1.16666	0.38731	3.01221	0.00259355	0.00833308		Ortholog(s) have endo-1C4-beta-xylanase activityC role in xylan catabolic process and extracellular region localization
Afu4g09560	485.538	1.33123	0.188567	7.05971	1.67e-12	3.61e-11	zrfC	Zinc transporter that functions in neutral or alkaline environments
Afu4g09580	547.888	1.54128	0.202937	7.59489	3.08e-14	8.86e-13	aspf2	Allergen Asp f 2
Afu4g09600	15351.4	3.86198	0.196319	19.6719	3.75e-86	4.45e-83	CweA	Cell Wall Enriched A
Afu4g09810	13755.3	-1.06949	0.095717	-11.1735	5.5e-29	6.21e-27	horA	ubiquinone biosynthesis protein
Afu4g10130	3978.77	-1.45822	0.132299	-11.0222	2.99e-28	2.98e-26		Ortholog(s) have alpha-amylase activity and role in carbohydrate catabolic process
Afu4g10140	3046.09	-1.15125	0.109837	-10.4814	1.05e-25	9.15e-24		Has domain(s) with predicted catalytic activityC glucan 1C4-alpha-glucosidase activityC hydrolase activityC hydrolyzing O-glycosyl compoundsC starch binding activity and role in polysaccharide metabolic process
Afu4g10150	7562.41	-1.53095	0.304192	-5.03283	4.83e-07	3.97e-06		Ortholog(s) have alpha-1C4-glucosidase activityC glucosyltransferase activityC maltose alpha-glucosidase activityC starch alpha-glucosidase activity
Afu4g10160	808.739	-1.37697	0.280533	-4.9084	9.18e-07	7.05e-06	amyR	Ortholog(s) have sequence-specific DNA bindingC transcription regulatory region DNA binding activity and role in cellular carbohydrate biosynthetic processC regulation of transcriptionC DNA-templatedC starch metabolic process
Afu4g10190	5554.93	1.07623	0.171994	6.25736	3.92e-10	5.68e-09		putative oxidoreductase
Afu4g10610	291.494	-1.13194	0.15609	-7.25186	4.11e-13	9.7e-12		Ortholog of A. nidulans FGSC A4 : AN1979C A. niger CBS 513.88 : An04g06070C Aspergillus wentii : Aspwe1_0022830C Aspergillus sydowii : Aspsy1_0053917 and Aspergillus terreus NIH2624 : ATET_04005
Afu4g10690	1899.61	1.76028	0.28754	6.12188	9.25e-10	1.26e-08	isa1	Iron-sulphur cluster assembly accessory protein
Afu4g11050	5338.6	1.31988	0.176305	7.48639	7.08e-14	1.93e-12		Putative NADH-ubiquinone oxidoreductaseC subunit F involved in oxidative phosphorylation
Afu4g11060	70.9754	1.40029	0.382007	3.66562	0.000246744	0.00105076		Has domain(s) with predicted role in transmembrane transport and integral component of membrane localization
Afu4g11460	5699.94	-1.34556	0.140178	-9.5989	8.08e-22	5.01e-20		Putative aminotransferase
Afu4g11602	4003.78	1.37446	0.226788	6.06057	1.36e-09	1.78e-08		Ortholog of A. nidulans FGSC A4 : AN5575C A. oryzae RIB40 : AO090003001575C Aspergillus wentii : Aspwe1_0220437C Aspergillus sydowii : Aspsy1_0870778 and Aspergillus terreus NIH2624 : ATET_03918
Afu4g11780	196.12	2.47896	0.248747	9.9658	2.15e-23	1.56e-21		Has domain(s) with predicted role in transmembrane transport and integral component of membrane localization
Afu4g12410	88.9044	-1.72327	0.451451	-3.81717	0.000134991	0.000613114		Ortholog of A. nidulans FGSC A4 : AN3667C A. niger CBS 513.88 : An01g07830C A. oryzae RIB40 : AO090009000453C Aspergillus wentii : Aspwe1_0166557 and Aspergillus sydowii : Aspsy1_1055875
Afu4g12510	607.017	2.18561	0.202616	10.7869	3.97e-27	3.76e-25		Ortholog of A. nidulans FGSC A4 : AN3215C AN7166C AN8609C A. fumigatus Af293 : Afu3g14210C Afu4g03360 and A. niger CBS 513.88 : An09g04200C An14g01840
Afu4g12530	227.569	1.56198	0.350082	4.46176	8.13e-06	5.07e-05	cccA	ccc1-like protein AC putative
Afu4g13050	230.1	-2.24482	0.419893	-5.34619	8.98e-08	8.45e-07		Ortholog of A. nidulans FGSC A4 : AN4136C A. oryzae RIB40 : AO090009000282C Neosartorya fischeri NRRL 181 : NFIA_103300 and Aspergillus versicolor : Aspve1_0045090
Afu4g13070	930.601	-1.03876	0.152466	-6.81306	9.55e-12	1.81e-10		Ortholog of A. nidulans FGSC A4 : AN3006C Neosartorya fischeri NRRL 181 : NFIA_103280C Aspergillus versicolor : Aspve1_0032308 and Aspergillus niger ATCC 1015 : 52618-mRNA
Afu4g13340	13891.8	1.00906	0.136636	7.38506	1.52e-13	3.93e-12	flcA	TRP-like ion channel pkd2C putative
Afu4g13360	425.235	-1.23658	0.185798	-6.6555	2.82e-11	4.92e-10	eng5	Concanavalin A-like lectin/glucanase superfamily proteinC putative
Afu4g13540	870.355	-1.04957	0.354329	-2.96212	0.00305526	0.00962428
Afu4g13750	464.829	1.2918	0.21964	5.88145	4.07e-09	4.82e-08	mep20	Putative penicillolysin/deuterolysin metalloprotease
Afu4g13780	97.8451	1.15163	0.345171	3.3364	0.000848699	0.0030971		Has domain(s) with predicted oxidoreductase activity and role in metabolic process
Afu4g13800	2887.73	1.30751	0.292629	4.46817	7.89e-06	4.94e-05		Sialidase
Afu4g13930	386.411	-1.03684	0.145806	-7.11107	1.15e-12	2.56e-11		Ortholog of A. nidulans FGSC A4 : AN3709C AN0485C A. fumigatus Af293 : Afu6g12690C A. niger CBS 513.88 : An06g01900C An01g14510 and A. oryzae RIB40 : AO090023000254C AO090003001584
Afu4g14050	4664.75	-1.34211	0.296621	-4.52467	6.05e-06	3.91e-05
Afu4g14070	1891.46	-2.23856	0.629874	-3.55398	0.00037945	0.00152681
Afu4g14080	506.989	-2.52214	0.666825	-3.78232	0.000155375	0.000696691		Ortholog of A. nidulans FGSC A4 : AN8368C AN2952C A. fumigatus Af293 : Afu3g07900C Afu8g00900C A. niger CBS 513.88 : An02g11330C An03g05560 and A. oryzae RIB40 : AO090120000471
Afu4g14085	388.579	-1.62511	0.415322	-3.91291	9.12e-05	0.000432832		Ortholog of A. nidulans FGSC A4 : AN8367C A. niger CBS 513.88 : An12g10420C Neosartorya fischeri NRRL 181 : NFIA_102230 and Aspergillus zonatus : Aspzo1_0100142
Afu4g14175	203.242	-1.84691	0.359168	-5.1422	2.72e-07	2.33e-06		Ortholog of Neosartorya fischeri NRRL 181 : NFIA_102130
Afu4g14190	2295.21	-1.22771	0.191992	-6.39459	1.61e-10	2.46e-09		Ortholog of Aspergillus glaucus : Aspgl1_0029891C Aspgl1_0057413C Aspergillus wentii : Aspwe1_0039585C Aspergillus fumigatus A1163 : AFUB_071340 and Aspergillus clavatus NRRL 1 : ACLA_053100
Afu4g14230	2149.36	-2.56463	0.198111	-12.9454	2.49e-38	5.5e-36		Has domain(s) with predicted role in transmembrane transport and integral component of membrane localization
Afu4g14240	2299.84	-2.61723	0.226926	-11.5334	8.95e-31	1.12e-28		Has domain(s) with predicted O-methyltransferase activity
Afu4g14250	2899.4	-2.66259	0.299569	-8.88806	6.22e-19	2.94e-17		Ortholog of Aspergillus glaucus : Aspgl1_0079685C Aspergillus flavus NRRL 3357 : AFL2T_04060C Aspergillus versicolor : Aspve1_0080228 and Aspergillus fumigatus A1163 : AFUB_071410
Afu4g14270	13.7021	-1.84423	0.681015	-2.70805	0.00676788	0.0191112		Has domain(s) with predicted hydrolase activityC acting on ester bonds activity and role in biosynthetic process
Afu4g14300	1555.1	-1.84335	0.221798	-8.31093	9.5e-17	3.74e-15		Has domain(s) with predicted GTP bindingC GTPase activity
Afu4g14350	86.859	-3.2765	0.49113	-6.67135	2.53e-11	4.48e-10		Ortholog of A. nidulans FGSC A4 : AN3530C AN2658C A. fumigatus Af293 : Afu1g13760C Afu4g00490C A. niger CBS 513.88 : An09g01580 and A. oryzae RIB40 : AO090166000071
Afu4g14360	639.632	-1.10858	0.270141	-4.1037	4.07e-05	0.000213139		Putative capsular associated protein
Afu4g14620	258.829	-1.77324	0.322022	-5.50658	3.66e-08	3.7e-07		Has domain(s) with predicted zinc ion binding activity
Afu4g14670	568.338	-1.0583	0.212162	-4.98816	6.1e-07	4.86e-06		Has domain(s) with predicted substrate-specific transmembrane transporter activityC transmembrane transporter activityC role in transmembrane transport and integral component of membraneC membrane localization
Afu4g14690	1220.18	-1.43842	0.203775	-7.05887	1.68e-12	3.62e-11		Ortholog of Aspergillus fumigatus A1163 : AFUB_071930
Afu4g14700	94.8902	-1.63152	0.285324	-5.71814	1.08e-08	1.2e-07		Has domain(s) with predicted hydrolase activityC hydrolase activityC acting on ester bonds activity and role in lipid metabolic process
Afu4g14735	17.1339	-1.49641	0.563678	-2.65472	0.00793747	0.0219184		Has domain(s) with predicted ATP bindingC protein kinase activityC transferase activityC transferring phosphorus-containing groups activity and role in protein phosphorylation
Afu5g00100	12.6418	-1.83342	0.673612	-2.72177	0.00649327	0.0184677		Ortholog of A. nidulans FGSC A4 : AN9205C AN9209C A. fumigatus Af293 : Afu8g01840C Afu7g06523C A. niger CBS 513.88 : An05g01030C An13g03050C An16g01380 and A. oryzae RIB40 : AO090012000290C AO090011000069
Afu5g00130	48.9686	-1.1819	0.418298	-2.8255	0.00472073	0.0140761		Ortholog of A. nidulans FGSC A4 : AN5461C A. niger CBS 513.88 : An01g00570C Aspergillus wentii : Aspwe1_0022994C Aspergillus versicolor : Aspve1_0039792 and Aspergillus clavatus NRRL 1 : ACLA_024300
Afu5g00135	22.5618	-1.33897	0.488303	-2.7421	0.00610478	0.0175575		Ortholog(s) have transcription factor activityC RNA polymerase II core promoter proximal region sequence-specific binding activity
Afu5g00145	115.453	3.00132	0.326582	9.19009	3.92e-20	2.13e-18		Conserved protein of unknown function
Afu5g00150	8.18496	3.22269	1.16978	2.75496	0.00586997	0.0169851		Has domain(s) with predicted hydrolase activityC acting on ester bonds activity and role in biosynthetic process
Afu5g00155	66.6393	-1.31659	0.368883	-3.56913	0.000358174	0.00145355		protein of unknown function
Afu5g00170	18.6977	-2.45813	0.599248	-4.10202	4.1e-05	0.00021433
Afu5g00290	686.169	-1.09643	0.254407	-4.30975	1.63e-05	9.47e-05		Has domain(s) with predicted RNA polymerase II transcription factor activityC sequence-specific DNA bindingC zinc ion binding activityC role in regulation of transcriptionC DNA-templated and nucleus localization
Afu5g00300	601.139	-1.64905	0.31312	-5.26651	1.39e-07	1.26e-06		Has domain(s) with predicted oxidoreductase activityC transferase activityC transferring acyl groups other than amino-acyl groupsC zinc ion binding activity and role in oxidation-reduction process
Afu5g00352	63.6183	1.06871	0.382461	2.79429	0.00520143	0.015279
Afu5g00590	2401.32	-2.0797	0.330655	-6.28964	3.18e-10	4.67e-09		Ortholog of A. niger CBS 513.88 : An15g07140C An13g01800C Neosartorya fischeri NRRL 181 : NFIA_023890C NFIA_041900 and Aspergillus wentii : Aspwe1_0039567C Aspwe1_0040764C Aspwe1_0044902
Afu5g00610	22.0976	-1.47374	0.513556	-2.86968	0.00410886	0.0124912
Afu5g00650	4229.86	-1.07356	0.245509	-4.3728	1.23e-05	7.35e-05		protein of unknown function
Afu5g00700	364.42	-5.03863	0.742092	-6.78977	1.12e-11	2.1e-10		Ortholog of Aspergillus fumigatus A1163 : AFUB_049170 and Aspergillus niger ATCC 1015 : 127191-mRNA
Afu5g00710	490.255	-5.83393	0.805343	-7.24403	4.36e-13	1.02e-11		Putative gamma-aminobutyric acid (GABA) permease
Afu5g00720	2432.77	-1.2796	0.311498	-4.1079	3.99e-05	0.000209991		Has domain(s) with predicted N-acetyltransferase activity
Afu5g00820	58.2206	1.0239	0.315219	3.24821	0.00116134	0.00409621		Ortholog of A. fumigatus Af293 : Afu6g14570C A. oryzae RIB40 : AO090009000539C Aspergillus wentii : Aspwe1_0037901C Aspergillus sydowii : Aspsy1_0044497 and Aspergillus terreus NIH2624 : ATET_07141
Afu5g00840	198.017	-1.14403	0.224123	-5.10447	3.32e-07	2.8e-06		Ortholog of A. nidulans FGSC A4 : AN5639C AN2587C AN9444C AN7395C A. niger CBS 513.88 : An03g01000C A. oryzae RIB40 : AO090102000018 and Aspergillus wentii : Aspwe1_0065350C Aspwe1_0153928C Aspwe1_0178709
Afu5g01010	348.934	-2.08055	0.214538	-9.69782	3.08e-22	1.96e-20		Ortholog of A. fumigatus Af293 : Afu8g00342C A. niger CBS 513.88 : An11g08170C Neosartorya fischeri NRRL 181 : NFIA_041160C NFIA_057730 and Aspergillus fumigatus A1163 : AFUB_049470C AFUB_086230
Afu5g01030	618.741	2.6576	0.22844	11.6337	2.78e-31	3.66e-29		Putative glyceraldehyde 3-phosphate dehydrogenase
Afu5g01160	202.017	1.1396	0.283439	4.02063	5.8e-05	0.000292461		Ortholog(s) have role in cellular response to drug and plasma membrane localization
Afu5g01200	115.426	-1.21105	0.342852	-3.53228	0.00041199	0.00163829
Afu5g01240	509.239	-1.48936	0.278016	-5.3571	8.46e-08	7.97e-07		Has domain(s) with predicted carbon-nitrogen ligase activityC with glutamine as amido-N-donor activity
Afu5g01340	42.3575	1.48595	0.527226	2.81844	0.00482579	0.0143443	plb2	Putative phospholipase B
Afu5g01360	1635.11	-1.283	0.122732	-10.4537	1.41e-25	1.2e-23		Ortholog(s) have oxidoreductase activity and role in steroid metabolic process
Afu5g01410	338.439	-1.17676	0.442771	-2.65772	0.00786722	0.0217432		Has domain(s) with predicted ATP binding activity
Afu5g01420	444.103	1.14629	0.187489	6.11389	9.72e-10	1.31e-08		Ortholog(s) have extracellular region localization
Afu5g01490	7406.93	-1.57802	0.279761	-5.64058	1.69e-08	1.82e-07	rodD	Putative hydrophobin
Afu5g01620	248.615	2.52174	0.242426	10.4021	2.42e-25	2.02e-23		Predicted adhesin-like protein
Afu5g01680	82.9441	-1.44035	0.368037	-3.9136	9.09e-05	0.000431802
Afu5g01730	3312.61	1.07361	0.112969	9.50359	2.03e-21	1.23e-19		Has domain(s) with predicted DNA bindingC chromatin binding activity
Afu5g02040	1493.58	1.40615	0.119282	11.7884	4.48e-32	6.25e-30		Putative extracellular lipase
Afu5g02250	1554.11	1.13247	0.218662	5.17908	2.23e-07	1.95e-06		Ortholog of A. nidulans FGSC A4 : AN8031C A. niger CBS 513.88 : An02g10580C A. oryzae RIB40 : AO090102000288C Aspergillus wentii : Aspwe1_0042830 and Aspergillus sydowii : Aspsy1_0156829
Afu5g02500	689.388	1.0799	0.132054	8.17771	2.89e-16	1.08e-14		protein of unknown function
Afu5g02660	24.3816	3.58671	0.977483	3.66933	0.000243187	0.00103701	xanB	Has domain(s) with predicted oxidoreductase activity and role in oxidation-reduction process
Afu5g02670	387.817	2.47676	0.419725	5.9009	3.62e-09	4.34e-08	xanA	Ortholog of A. nidulans FGSC A4 : AN6760C AN8527C A. fumigatus Af293 : Afu4g01400C Afu5g14240C A. niger CBS 513.88 : An07g09050C An08g09630 and Aspergillus wentii : Aspwe1_0069899C Aspwe1_0185315C Aspwe1_0186212
Afu5g02820	1659.32	2.07438	0.335602	6.18108	6.37e-10	8.9e-09		Ortholog of Aspergillus glaucus : Aspgl1_0049726C Neosartorya fischeri NRRL 181 : NFIA_039280C Aspergillus fumigatus A1163 : AFUB_051350 and Aspergillus clavatus NRRL 1 : ACLA_002340
Afu5g02840	9446.62	-1.11604	0.143006	-7.80416	5.99e-15	1.9e-13		Has domain(s) with predicted substrate-specific transmembrane transporter activityC transmembrane transporter activityC role in transmembrane transport and integral component of membraneC membrane localization
Afu5g02850	8931.37	-1.29846	0.169905	-7.64228	2.13e-14	6.31e-13		Has domain(s) with predicted arylformamidase activity and role in tryptophan catabolic process to kynurenine
Afu5g02940	1073.82	-1.1995	0.228443	-5.25075	1.51e-07	1.36e-06		Ortholog(s) have (R)-carnitine transmembrane transporter activityC choline transmembrane transporter activityC ethanolamine transmembrane transporter activity
Afu5g02950	2845.69	1.76238	0.187794	9.38467	6.31e-21	3.66e-19		Ortholog of A. nidulans FGSC A4 : AN8167C A. niger CBS 513.88 : An09g05040C A. oryzae RIB40 : AO090102000494C Aspergillus wentii : Aspwe1_0030018 and Aspergillus sydowii : Aspsy1_0061808
Afu5g02960	126.127	1.63726	0.28002	5.84693	5.01e-09	5.89e-08		Ortholog of Aspergillus fumigatus A1163 : AFUB_051480
Afu5g03280	2140.95	3.18441	0.282946	11.2545	2.2e-29	2.58e-27	rodF	Putative class I hydrophobin
Afu5g03300	4116.34	-1.2517	0.131903	-9.48953	2.32e-21	1.4e-19		Ortholog of A. nidulans FGSC A4 : AN11597C A. niger CBS 513.88 : An09g05625C Neosartorya fischeri NRRL 181 : NFIA_038810C Aspergillus wentii : Aspwe1_0114897 and Aspergillus versicolor : Aspve1_0203178
Afu5g03530	715.041	2.96293	0.175262	16.9057	4.09e-64	2.42e-61	chi4	Putative class III family 18 chitinase
Afu5g03790	10122.8	-1.22633	0.234412	-5.2315	1.68e-07	1.5e-06	fetC	Putative ferroxidase
Afu5g03800	36009.6	-1.72594	0.224742	-7.67965	1.6e-14	4.82e-13	ftrA	Putative high-affinity iron permease
Afu5g03810	1950.91	1.7633	0.292955	6.01901	1.75e-09	2.26e-08		Ortholog of A. nidulans FGSC A4 : AN11068C A. niger CBS 513.88 : An09g06360C Aspergillus wentii : Aspwe1_0602984C Aspergillus sydowii : Aspsy1_0094439 and Aspergillus terreus NIH2624 : ATET_08030
Afu5g03980	241.903	-1.31765	0.212681	-6.19543	5.81e-10	8.22e-09		Has domain(s) with predicted role in cell wall macromolecule catabolic process
Afu5g04210	10713.2	1.36025	0.184278	7.38151	1.57e-13	4.01e-12		Putative ubiquinol-cytochrome C reductase complex core protein 2
Afu5g04370	8339.34	1.28571	0.165803	7.75449	8.87e-15	2.72e-13		Putative NADH-quinone oxidoreductaseC subunit G
Afu5g05640	223.556	-2.67389	0.374558	-7.13878	9.42e-13	2.13e-11
Afu5g05650	20.7162	-1.25328	0.513583	-2.44027	0.0146765	0.0368387		Ortholog of Aspergillus fumigatus A1163 : AFUB_053190
Afu5g05940	407.242	1.34565	0.201144	6.69	2.23e-11	3.99e-10		Has domain(s) with predicted aminoacyl-tRNA hydrolase activity
Afu5g06070	1643.91	1.2648	0.200831	6.29781	3.02e-10	4.45e-09	mdr1	ABC multidrug transporter
Afu5g06270	3128.4	1.66081	0.267293	6.21345	5.18e-10	7.36e-09	hemA	5-aminolevulinic acid synthase
Afu5g06670	499.766	1.46274	0.212419	6.8861	5.73e-12	1.14e-10		Ortholog of A. nidulans FGSC A4 : AN2249C A. niger CBS 513.88 : An17g00940C A. oryzae RIB40 : AO090701000204C Aspergillus wentii : Aspwe1_0099978 and Aspergillus sydowii : Aspsy1_0026878
Afu5g06830	36.4492	3.10332	0.621081	4.99664	5.83e-07	4.68e-06		Has domain(s) with predicted RNA bindingC ribonuclease III activity and role in RNA processing
Afu5g06880	1030.82	-1.85687	0.308069	-6.02745	1.67e-09	2.16e-08
Afu5g06940	173.229	-2.39247	0.364634	-6.5613	5.33e-11	8.86e-10		Ortholog of Neosartorya fischeri NRRL 181 : NFIA_080360C Aspergillus zonatus : Aspzo1_0105021C Aspergillus sydowii : Aspsy1_0143514 and Aspergillus terreus NIH2624 : ATET_10186
Afu5g07630	77.0577	1.36607	0.314591	4.34237	1.41e-05	8.31e-05		Ortholog of A. niger CBS 513.88 : An04g09390C Aspergillus wentii : Aspwe1_0117672C Aspergillus niger ATCC 1015 : 194883-mRNA and Aspergillus zonatus : Aspzo1_0143092
Afu5g07640	51.9714	2.24937	0.683831	3.28937	0.00100411	0.00360113		Ortholog of A. nidulans FGSC A4 : AN7762C A. oryzae RIB40 : AO090701000669C Neosartorya fischeri NRRL 181 : NFIA_079620C Aspergillus wentii : Aspwe1_0101081 and Aspergillus versicolor : Aspve1_0131565
Afu5g07650	64.589	1.15517	0.301182	3.83546	0.00012533	0.000575105		Ortholog of Aspergillus glaucus : Aspgl1_0083704
Afu5g07940	1870.43	1.05246	0.208944	5.03706	4.73e-07	3.89e-06		Has domain(s) with predicted chromatin binding activity
Afu5g08180	40226	1.39276	0.211674	6.57976	4.71e-11	7.88e-10		protein of unknown function
Afu5g08730	1511	1.28638	0.232582	5.53085	3.19e-08	3.25e-07		Ortholog of A. nidulans AN10592
Afu5g08760	32.7377	-1.6005	0.461966	-3.46454	0.000531137	0.00203696
Afu5g08810	2008.84	1.60011	0.23454	6.82235	8.96e-12	1.71e-10		Has domain(s) with predicted catalytic activity
Afu5g08890	1085.95	1.48407	0.185814	7.98685	1.38e-15	4.78e-14	lysF	Putative homoaconitase
Afu5g09390	2090.78	1.28998	0.164631	7.83559	4.67e-15	1.52e-13		Ortholog of A. nidulans FGSC A4 : AN12435C A. niger CBS 513.88 : An07g03590C A. oryzae RIB40 : AO090020000556C Aspergillus wentii : Aspwe1_0102396 and Aspergillus sydowii : Aspsy1_0093274
Afu5g09580	156656	4.15736	0.273933	15.1766	5.05e-52	2.08e-49	rodA	Conidial hydrophobin
Afu5g09590	4007.62	4.12898	0.520319	7.93546	2.1e-15	7.13e-14		Ortholog of A. niger CBS 513.88 : An07g03300C A. oryzae RIB40 : AO090020000589C Neosartorya fischeri NRRL 181 : NFIA_077720 and Aspergillus clavatus NRRL 1 : ACLA_010950
Afu5g09680	2594.31	1.44662	0.233683	6.19053	6e-10	8.43e-09		Succinate dehydrogenase cytochrome b560 subunit
Afu5g09720	2421.17	-1.23009	0.109608	-11.2226	3.16e-29	3.61e-27		Has domain(s) with predicted oxidoreductase activity and role in oxidation-reduction process
Afu5g09790	80.4767	1.24933	0.345938	3.61143	0.000304518	0.00126366		Ortholog of A. nidulans FGSC A4 : AN8528C AN12291C A. niger CBS 513.88 : An15g05030C A. oryzae RIB40 : AO090010000330 and Aspergillus wentii : Aspwe1_0054537C Aspwe1_0170434
Afu5g09980	231.565	-1.14579	0.166581	-6.87827	6.06e-12	1.19e-10		Has domain(s) with predicted acyl-CoA dehydrogenase activityC oxidoreductase activityC acting on the CH-CH group of donors activity and role in oxidation-reduction process
Afu5g10170	240.697	2.43954	0.311659	7.82759	4.97e-15	1.61e-13		Putative pectin lyase
Afu5g10220	53.409	1.77206	0.40338	4.39304	1.12e-05	6.75e-05		Alcohol dehydrogenaseC zinc-containingC putative
Afu5g10370	3017.97	2.25788	0.257997	8.75161	2.1e-18	9.46e-17	sdh2	Iron-sulfur protein subunit of succinate dehydrogenase with a predicted role in the citric acid cycle
Afu5g10430	157.722	1.47711	0.226564	6.51963	7.05e-11	1.14e-09		Has domain(s) with predicted role in transmembrane transport and integral component of membrane localization
Afu5g10490	4268.72	1.20079	0.305694	3.92807	8.56e-05	0.000410327		Amidase
Afu5g10610	7261.18	1.15516	0.181316	6.37099	1.88e-10	2.84e-09	rip1	Ubiquinol-cytochrome c reductase iron-sulphur subunit precursor with a predicted role in oxidative phosphorylation
Afu5g10920	12207	1.02728	0.145901	7.0409	1.91e-12	4.06e-11		Ortholog(s) have Golgi apparatus localization
Afu5g10930	1765.26	1.09127	0.116285	9.38448	6.32e-21	3.66e-19		Ortholog(s) have extracellular region localization
Afu5g11170	255.43	-1.30995	0.219131	-5.97793	2.26e-09	2.83e-08		Has domain(s) with predicted ATP bindingC DNA bindingC helicase activityC nucleic acid binding activity
Afu5g11260	924.718	1.50452	0.245848	6.11973	9.37e-10	1.27e-08	sreA	GATA transcription factor that regulates iron uptake
Afu5g11550	913.417	1.2548	0.182239	6.88546	5.76e-12	1.14e-10		Ortholog(s) have double-stranded DNA 5'-3' exodeoxyribonuclease activityC single-stranded DNA endodeoxyribonuclease activityC tRNA (m5U54) methyltransferase activity and role in double-strand break repairC tRNA modification
Afu5g11980	2265.81	-1.13398	0.185596	-6.10994	9.97e-10	1.33e-08		Has domain(s) with predicted role in transmembrane transport and integral component of membrane localization
Afu5g12000	448.872	1.06127	0.216521	4.90149	9.51e-07	7.29e-06
Afu5g12700	4.16874	-5.47023	1.71503	-3.18958	0.00142477	0.00493367		protein of unknown function
Afu5g12740	609.695	-2.06307	0.256749	-8.03537	9.33e-16	3.28e-14		Putative MFS multidrug transporter
Afu5g12750	86.4295	-1.40671	0.300427	-4.68237	2.84e-06	1.97e-05		hypothetical protein
Afu5g12920	1527.26	-1.11598	0.192806	-5.7881	7.12e-09	8.16e-08		Putative iron-regulated transporter
Afu5g13170	478.782	-1.19992	0.250061	-4.79851	1.6e-06	1.17e-05		Putative MATE efflux family protein
Afu5g13180	720.644	-1.94833	0.188683	-10.3259	5.38e-25	4.4e-23		Putative agmatinaseC phoB-regulated
Afu5g13570	1720.56	-1.08002	0.177433	-6.08693	1.15e-09	1.53e-08		Ortholog of Aspergillus fumigatus A1163 : AFUB_061270 and Aspergillus niger ATCC 1015 : 41862-mRNA
Afu5g13710	1106.18	-1.70994	0.28271	-6.0484	1.46e-09	1.91e-08		Putative carboxylesterase
Afu5g13715	1257.28	-2.28644	0.313921	-7.28347	3.25e-13	7.78e-12		Ortholog of A. nidulans FGSC A4 : AN3395C AN7406C A. niger CBS 513.88 : An02g14300C An14g03530C Aspergillus versicolor : Aspve1_0038904 and Aspergillus clavatus NRRL 1 : ACLA_076630
Afu5g13800	302.581	1.75776	0.252691	6.95616	3.5e-12	7.1e-11		Has domain(s) with predicted FMN bindingC oxidoreductase activity and role in oxidation-reduction process
Afu5g13810	63.583	2.30141	0.394672	5.83119	5.5e-09	6.41e-08		Transulfuration enzyme family protein
Afu5g14210	4262.52	1.20581	0.182586	6.60407	4e-11	6.78e-10	grg1	Glucose-repressible gene
Afu5g14240	37.352	1.992	0.471759	4.22249	2.42e-05	0.000133906		Ortholog of A. nidulans FGSC A4 : AN6760C AN8527C A. fumigatus Af293 : Afu4g01400C Afu5g02670C A. niger CBS 513.88 : An07g09050C An08g09630 and Aspergillus wentii : Aspwe1_0069899C Aspwe1_0185315C Aspwe1_0186212
Afu5g14260	132.029	1.25227	0.299827	4.17663	2.96e-05	0.000160773
Afu5g14540	117.522	-1.24488	0.286526	-4.34474	1.39e-05	8.23e-05		Has domain(s) with predicted substrate-specific transmembrane transporter activityC transmembrane transporter activityC role in transmembrane transport and integral component of membraneC membrane localization
Afu5g14560	28.9608	-1.26529	0.504304	-2.50897	0.0121082	0.0312521		Has domain(s) with predicted catalytic activityC hydrolase activityC hydrolyzing O-glycosyl compounds activity and role in carbohydrate metabolic process
Afu5g14640	103.286	2.20157	0.27966	7.8723	3.48e-15	1.14e-13		Has domain(s) with predicted hydrolase activityC hydrolase activityC acting on acid halide bondsC in C-halide compounds activity and role in metabolic process
Afu5g14650	154.371	1.38772	0.207544	6.68641	2.29e-11	4.08e-10		Putative RING finger protein
Afu5g14740	2070.69	-3.66118	0.678562	-5.3955	6.83e-08	6.57e-07	fleA	L-fucose-specific lectin
Afu5g14865	14023.6	1.77574	0.206699	8.59094	8.63e-18	3.72e-16		protein of unknown function
Afu5g14940	47.8827	1.72295	0.452684	3.80608	0.000141186	0.00063759		Putative cell surface metalloreductase
Afu5g15050	136.277	-1.84134	0.329715	-5.58466	2.34e-08	2.45e-07		Has domain(s) with predicted electron carrier activityC heme bindingC iron ion bindingC oxidoreductase activityC acting on paired donorsC with incorporation or reduction of molecular oxygen activity and role in oxidation-reduction process
Afu5g15060	327.661	-1.66459	0.218999	-7.60087	2.94e-14	8.51e-13		Ortholog of A. nidulans FGSC A4 : AN1594C AN9314C A. niger CBS 513.88 : An18g02710C A. oryzae RIB40 : AO090023000073C Neosartorya fischeri NRRL 181 : NFIA_009790 and Aspergillus wentii : Aspwe1_0054582
Afu6g00140	1116.23	-1.17848	0.189554	-6.21713	5.06e-10	7.2e-09		Ortholog of Aspergillus fumigatus A1163 : AFUB_097360
Afu6g00160	49.3565	1.06424	0.367998	2.89197	0.00382838	0.0117362		Has domain(s) with predicted hydrolase activity and role in nucleotide catabolic process
Afu6g00230	645.478	-1.64124	0.194264	-8.44854	2.95e-17	1.2e-15		Ortholog of A. nidulans FGSC A4 : AN8354C AN9181C AN8970C A. fumigatus Af293 : Afu1g12440C Afu1g12460 and A. niger CBS 513.88 : An12g03270C An10g01010C An01g11070C An11g04060C An16g00990
Afu6g00240	10.7838	-6.83011	1.45693	-4.68801	2.76e-06	1.92e-05		Ortholog of A. nidulans FGSC A4 : AN2478C A. niger CBS 513.88 : An13g02290C A. oryzae RIB40 : AO090103000492C Aspergillus wentii : Aspwe1_0179466 and Aspergillus sydowii : Aspsy1_0060387C Aspsy1_0414518
Afu6g00310	800.026	-1.53787	0.383716	-4.00785	6.13e-05	0.000307606	cpdS	Putative serine carboxypeptidase
Afu6g00360	2253.91	-2.00848	0.198701	-10.1081	5.09e-24	3.83e-22		Ortholog of A. nidulans FGSC A4 : AN5387C A. niger CBS 513.88 : An13g01480C An02g11060C An18g00050 and A. oryzae RIB40 : AO090023000455C AO090003001393C AO090001000640
Afu6g00490	117.896	1.01804	0.283987	3.58481	0.000337319	0.0013825
Afu6g00500	85.4457	1.21474	0.323765	3.75192	0.000175488	0.0007766		Putative chitosanase
Afu6g00510	2742.73	1.49241	0.20312	7.34742	2.02e-13	5.09e-12		Has domain(s) with predicted oxidoreductase activityC transferase activityC transferring acyl groups other than amino-acyl groupsC zinc ion binding activity and role in oxidation-reduction process
Afu6g00540	32.6601	-1.44941	0.498076	-2.91001	0.00361416	0.011164		protein of unknown function
Afu6g00550	22.8612	-4.02195	0.706924	-5.68936	1.28e-08	1.4e-07		Glycosyl transferase family 8 family protein
Afu6g00555	50.0422	-1.5746	0.361437	-4.35651	1.32e-05	7.82e-05		protein of unknown function
Afu6g00560	19.0799	-2.30161	0.585034	-3.93415	8.35e-05	0.000402937		Ortholog of A. nidulans FGSC A4 : AN3529C AN4144C AN8311C AN9211C AN4846 and A. fumigatus Af293 : Afu1g17260C Afu4g07950C Afu4g09380C Afu6g12140C Afu8g01900
Afu6g00620	1037.06	-1.11595	0.149313	-7.47385	7.79e-14	2.1e-12		Putative GPI-anchored protein
Afu6g00650	782.883	-1.06581	0.159906	-6.66523	2.64e-11	4.64e-10		Ortholog of Aspergillus glaucus : Aspgl1_0031856C Aspergillus fumigatus A1163 : AFUB_096820C Aspergillus zonatus : Aspzo1_0058781 and Aspergillus carbonarius ITEM 5010 : Acar5010_502725
Afu6g00710	88.0263	-1.23032	0.275335	-4.46844	7.88e-06	4.94e-05		Has domain(s) with predicted role in transmembrane transport and integral component of membrane localization
Afu6g00730	44.7686	-1.593	0.377666	-4.21802	2.46e-05	0.00013643		Ortholog of Aspergillus fumigatus A1163 : AFUB_096740
Afu6g00740	159.968	-1.65876	0.276711	-5.99455	2.04e-09	2.59e-08		Has domain(s) with predicted iron ion bindingC oxidoreductase activity and role in fatty acid biosynthetic processC oxidation-reduction process
Afu6g00770	2756.03	-1.2408	0.187573	-6.615	3.72e-11	6.36e-10		Putative extracellular arabinanase
Afu6g01830	353.535	1.63097	0.191904	8.49886	1.91e-17	8.04e-16		Ortholog of A. nidulans FGSC A4 : AN3236C A. niger CBS 513.88 : An15g05200C An18g00820C A. oryzae RIB40 : AO090701000575C AO090010000617 and Aspergillus wentii : Aspwe1_0063264C Aspwe1_0148166
Afu6g01840	2121.92	-1.04243	0.273863	-3.80637	0.00014102	0.000637273		Has domain(s) with predicted DNA bindingC RNA polymerase II transcription factor activityC sequence-specific DNA bindingC zinc ion binding activity and role in regulation of transcriptionC DNA-templatedC transcriptionC DNA-templated
Afu6g01860	44.9855	-1.61087	0.498131	-3.23383	0.00122142	0.00428581		Has domain(s) with predicted substrate-specific transmembrane transporter activityC transmembrane transporter activityC role in transmembrane transport and integral component of membraneC membrane localization
Afu6g01870	2049.99	-1.50427	0.274324	-5.48355	4.17e-08	4.19e-07		Ortholog of Aspergillus fumigatus A1163 : AFUB_096470
Afu6g01900	925.33	-2.30137	0.568161	-4.05056	5.11e-05	0.000261539		Ortholog of A. nidulans FGSC A4 : AN2629C AN8660C A. niger CBS 513.88 : An12g06490C A. oryzae RIB40 : AO090038000052C AO090001000087C AO090009000516 and Aspergillus wentii : Aspwe1_0048459C Aspwe1_0055341
Afu6g01980	196.306	-1.0329	0.20083	-5.14317	2.7e-07	2.32e-06		Has domain(s) with predicted integral component of membrane localization
Afu6g02300	4159.77	4.22871	0.229932	18.3912	1.55e-75	1.22e-72		Ortholog(s) have protein kinase activityC role in budding cell bud growthC morphogenesis checkpointC protein autophosphorylationC septin ring assembly and cellular bud neck localization
Afu6g02800	7585.41	-1.39708	0.256372	-5.44941	5.05e-08	4.97e-07
Afu6g02810	2990.19	-1.31506	0.247593	-5.3114	1.09e-07	1e-06		Putative low-affinity copper transporter
Afu6g03050	162.979	-1.05857	0.20544	-5.15267	2.57e-07	2.21e-06		Oleate delta-12 destaurase
Afu6g03060	10118.7	-1.52392	0.192645	-7.91054	2.56e-15	8.65e-14		Putative major facilitator superfamily (MFS) monosaccharide transporter
Afu6g03180	254.164	-1.49555	0.432355	-3.45907	0.000542047	0.00207559		Ortholog of A. nidulans FGSC A4 : AN6727C AN5371C AN0386C A. fumigatus Af293 : Afu1g01610C Afu4g01060C Afu7g05880 and A. niger CBS 513.88 : An04g08650C An07g02000
Afu6g03190	673.784	-4.359	0.347801	-12.533	4.93e-36	8.06e-34		Ortholog of A. nidulans FGSC A4 : AN2111C A. fumigatus Af293 : Afu2g05230C A. niger CBS 513.88 : An11g05190C A. oryzae RIB40 : AO090010000628C AO090003000332 and Aspergillus wentii : Aspwe1_0055162
Afu6g03200	19.3887	-3.68103	1.02554	-3.58938	0.000331471	0.00136088
Afu6g03230	82.0556	-1.69285	0.377913	-4.47947	7.48e-06	4.72e-05	crh1	Putative cell wall glucanase
Afu6g03240	454.257	1.88076	0.436058	4.3131	1.61e-05	9.35e-05		Ortholog of A. nidulans FGSC A4 : AN7985C A. niger CBS 513.88 : An09g00360C A. oryzae RIB40 : AO090103000145C Aspergillus wentii : Aspwe1_0172181 and Aspergillus sydowii : Aspsy1_0070641C Aspsy1_0717740
Afu6g03340	113.842	-2.05969	0.410371	-5.01909	5.19e-07	4.22e-06		Has domain(s) with predicted hydrolase activity
Afu6g03390	29.2152	-1.35062	0.496699	-2.7192	0.00654408	0.0185955
Afu6g03470	3260.38	-1.50021	0.579532	-2.58865	0.00963533	0.0257884
Afu6g03490	4716.08	-1.72831	0.691385	-2.49978	0.0124271	0.0318929	fmpF	Aromatic hydroxylase fmpF
Afu6g03670	1423.28	1.05697	0.141403	7.47493	7.72e-14	2.09e-12		Ortholog(s) have biotin synthase activityC role in biotin biosynthetic process and mitochondrion localization
Afu6g03680	973.45	-1.95037	0.715908	-2.72433	0.00644315	0.0183637		protein of unknown function
Afu6g03690	343.11	1.75383	0.265267	6.61157	3.8e-11	6.47e-10	ena1	Putative P-type ATPase sodium pump
Afu6g03900	2126.01	1.11196	0.222187	5.00462	5.6e-07	4.52e-06		Ortholog of A. nidulans FGSC A4 : AN6625C A. niger CBS 513.88 : An15g01620C A. oryzae RIB40 : AO090701000157C Aspergillus wentii : Aspwe1_0024331 and Aspergillus sydowii : Aspsy1_0092034
Afu6g04270	2799.21	-1.01926	0.214151	-4.75952	1.94e-06	1.4e-05		Putative MFS sugar transporter
Afu6g04280	144.164	1.87127	0.398795	4.69231	2.7e-06	1.89e-05		Ortholog of Neosartorya fischeri NRRL 181 : NFIA_050810C Aspergillus fumigatus A1163 : AFUB_094010 and Aspergillus clavatus NRRL 1 : ACLA_096320
Afu6g04690	2441.76	2.39172	0.264437	9.04457	1.5e-19	7.54e-18		Ortholog(s) have extracellular region localization
Afu6g04700	1509.41	1.00959	0.143879	7.01696	2.27e-12	4.77e-11	his3	Putative imidazoleglycerol-phosphate dehydratase
Afu6g04920	17286.6	-1.22276	0.144993	-8.43327	3.36e-17	1.36e-15	fdh	Putative NAD-dependent formate dehydrogenase
Afu6g05030	1148.89	-1.03534	0.224965	-4.60221	4.18e-06	2.8e-05		Polysaccharide deacetylase family protein
Afu6g05140	12514.5	-1.06947	0.0874349	-12.2317	2.11e-34	3.22e-32	erg3A	Sterol delta 5C6-desaturase ERG3C putative
Afu6g06970	2623.98	-1.02275	0.194436	-5.26009	1.44e-07	1.3e-06		Ortholog of A. nidulans FGSC A4 : AN5733C A. oryzae RIB40 : AO090003000079C Neosartorya fischeri NRRL 181 : NFIA_052620C Aspergillus wentii : Aspwe1_0050160 and Aspergillus versicolor : Aspve1_0132614
Afu6g07320	1100.02	1.35594	0.167456	8.09729	5.62e-16	2.02e-14		EmrB/QacA family ABC multidrug transporter
Afu6g07920	135.871	1.63032	0.289671	5.62819	1.82e-08	1.95e-07		Has domain(s) with predicted N-acetyltransferase activity
Afu6g08640	629.205	-1.28526	0.2585	-4.97201	6.63e-07	5.23e-06	44835	Mitochondrial intermediate peptidaseC putative
Afu6g08750	1830.41	-1.03682	0.0930142	-11.1469	7.41e-29	8.08e-27	prnC	Ortholog(s) have role in hyphal growth and cytosolC mitochondrion localization
Afu6g08760	761.021	-1.56417	0.160731	-9.73155	2.21e-22	1.43e-20		Ortholog(s) have mitochondrion localization
Afu6g08920	4615.28	1.26965	0.119603	10.6155	2.52e-26	2.26e-24		Assimilatory sulfite reductase
Afu6g09100	5198.71	1.02182	0.274405	3.72375	0.000196283	0.000860199		Has domain(s) with predicted catalytic activity
Afu6g09190	1436.55	1.52513	0.235575	6.47407	9.54e-11	1.52e-09		M24 family metallopeptidase
Afu6g09200	245.832	1.63283	0.31013	5.26499	1.4e-07	1.27e-06
Afu6g09335	842.525	1.07669	0.143663	7.49453	6.65e-14	1.82e-12		Has domain(s) with predicted DNA bindingC protein dimerization activity
Afu6g09400	271.273	1.78674	0.317244	5.63208	1.78e-08	1.91e-07		Ortholog of Aspergillus kawachii : Aspka1_0182581C Aspergillus acidus : Aspfo1_0148565C Aspergillus fumigatus A1163 : AFUB_092650 and Aspergillus clavatus NRRL 1 : ACLA_010240
Afu6g09600	312.767	-1.1105	0.35248	-3.15054	0.00162967	0.00557279
Afu6g09720	60.9728	2.66646	0.545143	4.8913	1e-06	7.63e-06	gliN	N-methyltransferase gliN
Afu6g09730	654.125	2.85453	0.40582	7.03398	2.01e-12	4.26e-11	gliF	Cytochrome P450 monooxygenase gliF
Afu6g09740	1392.14	2.25825	0.327725	6.89069	5.55e-12	1.1e-10	gliT	Thioredoxin reductase gliT
Afu6g09745	325.832	2.14559	0.420837	5.09838	3.43e-07	2.88e-06	gliH	Acetylaranotin biosynthesis cluster protein LC putative
Afu6g09760	61.1887	2.70191	0.33312	8.11093	5.02e-16	1.81e-14		Has domain(s) with predicted electron carrier activityC heme bindingC iron ion bindingC oxidoreductase activityC acting on paired donorsC with incorporation or reduction of molecular oxygen activity and role in oxidation-reduction process
Afu6g09770	359.676	2.08363	0.243267	8.56521	1.08e-17	4.63e-16		Geranylgeranyl diphosphate synthase
Afu6g09960	123.726	-1.24877	0.253548	-4.9252	8.43e-07	6.51e-06		Ortholog of A. nidulans FGSC A4 : AN9194/cetLC A. fumigatus Af293 : Afu6g07190C A. niger CBS 513.88 : An12g05250C A. oryzae RIB40 : AO090005000004 and Aspergillus wentii : Aspwe1_0033326C Aspwe1_0054891
Afu6g09970	1050.93	-1.50483	0.274774	-5.47659	4.34e-08	4.34e-07		Has domain(s) with predicted oxidoreductase activity and role in metabolic process
Afu6g10070	640.413	-1.00727	0.140078	-7.19082	6.44e-13	1.49e-11		Has domain(s) with predicted role in peroxisome fission and integral component of peroxisomal membrane localization
Afu6g10150	166.782	-1.43725	0.306546	-4.68853	2.75e-06	1.92e-05		Ortholog of Aspergillus fumigatus A1163 : AFUB_076210
Afu6g10390	3557.22	1.09598	0.16768	6.53613	6.31e-11	1.03e-09		Ortholog of A. nidulans FGSC A4 : AN2459/sepKC A. niger CBS 513.88 : An11g00870C Aspergillus wentii : Aspwe1_0067855C Aspergillus sydowii : Aspsy1_0335542 and Aspergillus terreus NIH2624 : ATET_02481
Afu6g10880	690.272	1.05803	0.181257	5.83718	5.31e-09	6.21e-08		Putative acyl-CoA dehydrogenase
Afu6g10930	4027.12	2.38593	0.144232	16.5423	1.82e-61	9.09e-59		protein of unknown function
Afu6g11000	14.1485	-1.85566	0.608342	-3.05036	0.00228569	0.00747298
Afu6g11020	2665.6	-1.21031	0.11026	-10.9769	4.94e-28	4.78e-26		Ortholog(s) have 3-hydroxypropionate dehydrogenase (NAD+) activityC role in propionyl-CoA catabolic process and mitochondrion localization
Afu6g11280	23.8439	-2.00396	0.565271	-3.54512	0.000392428	0.00156773		Ortholog of Neosartorya fischeri NRRL 181 : NFIA_056980 and Aspergillus fumigatus A1163 : AFUB_077300
Afu6g11290	1004.7	1.70615	0.229085	7.44768	9.5e-14	2.53e-12		Ortholog of A. nidulans FGSC A4 : AN0572C A. niger CBS 513.88 : An08g07465C Aspergillus wentii : Aspwe1_0027109 and Aspergillus sydowii : Aspsy1_0086207
Afu6g11310	7242.02	1.05152	0.160428	6.55447	5.58e-11	9.25e-10		Ortholog(s) have GMP synthase (glutamine-hydrolyzing) activityC aspartate carbamoyltransferase activityC carbamoyl-phosphate synthase (glutamine-hydrolyzing) activityC dihydroorotase activity
Afu6g11390	11623.4	1.38692	0.145443	9.53579	1.49e-21	9.11e-20	gel2	GPI-anchored 1C3-beta-glucanosyltransferase
Afu6g11430	13048.1	-1.08958	0.186252	-5.85006	4.91e-09	5.78e-08	aldA	Putative aldehyde dehydrogenase
Afu6g11740	234.431	-1.09693	0.191215	-5.73665	9.66e-09	1.09e-07		Ortholog of A. fumigatus Af293 : Afu5g10160C A. niger CBS 513.88 : An12g10580C An14g06920C An14g04530C A. oryzae RIB40 : AO090010000533 and Aspergillus wentii : Aspwe1_0151912
Afu6g11790	35.6198	-1.20763	0.410809	-2.93963	0.00328605	0.0102559		Ortholog of A. oryzae RIB40 : AO090102000303C Neosartorya fischeri NRRL 181 : NFIA_057550C Aspergillus wentii : Aspwe1_0032421 and Aspergillus fumigatus A1163 : AFUB_077800
Afu6g11820	91.2606	-1.46981	0.24856	-5.91329	3.35e-09	4.04e-08		Ortholog(s) have endo-1C4-beta-xylanase activityC role in xylan catabolic process and extracellular region localization
Afu6g11880	67.9467	-1.76688	0.467732	-3.77756	0.000158376	0.000708137
Afu6g11920	26.0071	-1.76505	0.583151	-3.02674	0.00247203	0.00801188		Has domain(s) with predicted substrate-specific transmembrane transporter activityC transmembrane transporter activityC role in transmembrane transport and integral component of membraneC membrane localization
Afu6g11980	4.55206	5.66907	1.60961	3.52201	0.000428295	0.00169513	exg5	Pectate lyase superfamily protein
Afu6g12010	55.6078	1.55752	0.346804	4.49106	7.09e-06	4.49e-05		Has domain(s) with predicted hydrolase activityC hydrolyzing O-glycosyl compounds activity and role in carbohydrate metabolic process
Afu6g12020	70.0574	1.42336	0.366743	3.88109	0.000103987	0.000486505		Has domain(s) with predicted DNA bindingC zinc ion binding activityC role in transcriptionC DNA-templated and nucleus localization
Afu6g12050	28539	1.07864	0.155523	6.93556	4.05e-12	8.15e-11	nrps11	Nonribosomal peptide synthetase 11
Afu6g12060	18148.3	1.13827	0.156084	7.2927	3.04e-13	7.32e-12	fqzB	Putative monooxygenase (FAD)
Afu6g12070	23292.1	1.2193	0.197345	6.17853	6.47e-10	9.03e-09	fmqD	Flavoprotein amide oxidase (FAD)
Afu6g12080	11903.4	1.17046	0.146863	7.96977	1.59e-15	5.46e-14	nrps12	Nonribosomal peptide synthetase 12
Afu6g12380	1001.44	2.8541	0.213828	13.3476	1.22e-40	2.9e-38	scw4	Ortholog(s) have mRNA binding activity
Afu6g12930	19037.3	1.8782	0.202014	9.29738	1.44e-20	8.08e-19	acoA	Mitochondrial aconitate hydratase
Afu6g13450	1010.17	-1.13316	0.258075	-4.39083	1.13e-05	6.81e-05
Afu6g13500	5649.17	1.6266	0.173139	9.39473	5.74e-21	3.38e-19		Ortholog of A. nidulans FGSC A4 : AN5446C A. niger CBS 513.88 : An08g08820C A. oryzae RIB40 : AO090103000340C Neosartorya fischeri NRRL 181 : NFIA_059450 and Aspergillus versicolor : Aspve1_0084095
Afu6g13610	264.553	-1.18099	0.196057	-6.02372	1.7e-09	2.2e-08		Putative endo-1C4 beta-xylanaseC a secreted hydrolase with a fungal cellulose binding domain
Afu6g13700	789.193	-1.11001	0.212123	-5.23283	1.67e-07	1.49e-06		Ortholog of Aspergillus fumigatus A1163 : AFUB_001040
Afu6g13750	349.333	-1.54636	0.318064	-4.86178	1.16e-06	8.78e-06		Putative ferric-chelate reductase
Afu6g13790	222.075	-2.46224	0.311512	-7.90416	2.7e-15	9.04e-14		Ortholog(s) have monooxygenase activity and role in sterigmatocystin biosynthetic process
Afu6g13800	110.817	-1.83436	0.323494	-5.67048	1.42e-08	1.55e-07
Afu6g13810	63.488	-1.94013	0.430638	-4.50525	6.63e-06	4.23e-05		Ortholog of A. nidulans FGSC A4 : AN0196C A. fumigatus Af293 : Afu5g14200C Afu7g05110C Afu8g01720C A. niger CBS 513.88 : An13g02610C An15g02090C An04g09640 and A. oryzae RIB40 : AO090003001444
Afu6g13830	922.69	-1.57215	0.283316	-5.54911	2.87e-08	2.95e-07		Has domain(s) with predicted oxidoreductase activity and role in metabolic process
Afu6g13945	10379	-1.4742	0.114083	-12.9222	3.37e-38	6.96e-36	pyr9	Cytochrome P450 monooxygenase pyr9
Afu6g13950	5100.67	-1.08461	0.166185	-6.5265	6.73e-11	1.09e-09	pyr4	Terpene cyclase pyr4
Afu6g13980	11829.4	-1.2437	0.207746	-5.98662	2.14e-09	2.7e-08	pyr6	Polyprenyl transferase pyr6
Afu6g14720	12.7575	-2.02403	0.718928	-2.81535	0.00487242	0.0144558		protein of unknown function
Afu7g00200	210.034	-1.67227	0.235953	-7.08731	1.37e-12	2.98e-11		Has domain(s) with predicted transferase activityC transferring acyl groups other than amino-acyl groups activity
Afu7g00205	177.683	-2.60315	0.415325	-6.26773	3.66e-10	5.34e-09		protein of unknown function
Afu7g00230	215.335	-1.03435	0.258397	-4.00296	6.26e-05	0.000312873		Has domain(s) with predicted role in transmembrane transport and integral component of membrane localization
Afu7g00240	284.023	-1.21134	0.248826	-4.86824	1.13e-06	8.52e-06	exg14	beta-glucosidaseC putative
Afu7g00250	10795.8	-1.01268	0.103041	-9.82801	8.53e-23	5.84e-21	tub2	Tubulin beta-2 subunit
Afu7g00280	957.049	-1.20918	0.147907	-8.1753	2.95e-16	1.1e-14		Has domain(s) with predicted role in transmembrane transport and integral component of membrane localization
Afu7g00290	5.89693	3.46469	1.32931	2.60638	0.00915054	0.0247281		Ortholog(s) have catalytic activity and role in sterigmatocystin biosynthetic process
Afu7g00350	3623.62	1.13204	0.0985895	11.4823	1.62e-30	1.99e-28		Putative NAD-dependent dehydrogenase
Afu7g00420	540.22	-5.67286	0.442742	-12.813	1.39e-37	2.68e-35		Ortholog of A. nidulans FGSC A4 : AN3303C AN3346C AN3348C AN2044C AN8727 and A. fumigatus Af293 : Afu4g10080C Afu8g06100C Afu4g01242
Afu7g00440	361.172	-5.65542	0.746539	-7.57551	3.58e-14	1.02e-12		Ortholog of A. nidulans FGSC A4 : AN8726C A. fumigatus Af293 : Afu8g06090C Afu8g06580 and A. niger CBS 513.88 : An02g08340C An02g09540C An03g00430
Afu7g00652	254.692	-1.45458	0.259426	-5.60691	2.06e-08	2.18e-07		Has domain(s) with predicted RNA polymerase II transcription factor activityC sequence-specific DNA bindingC nucleic acid bindingC zinc ion binding activityC role in regulation of transcriptionC DNA-templated and nucleus localization
Afu7g00710	174.235	-1.65528	0.214705	-7.70953	1.26e-14	3.85e-13		Ortholog(s) have role in cellular response to drug
Afu7g00820	47.2277	-3.30323	0.579515	-5.69999	1.2e-08	1.32e-07		Ortholog of A. niger CBS 513.88 : An04g03840C Aspergillus tubingensis : Asptu1_0032670C Neosartorya fischeri NRRL 181 : NFIA_113490 and Aspergillus kawachii : Aspka1_0173059
Afu7g00890	26.5327	-2.49414	0.566987	-4.39894	1.09e-05	6.6e-05		protein of unknown function
Afu7g00910	60.3751	-4.06908	0.773205	-5.26261	1.42e-07	1.28e-06	optH	Putative oligopeptide transporter
Afu7g01000	9400.42	1.54315	0.308809	4.99709	5.82e-07	4.68e-06		Putative alcohol dehydrogenase involved in ethanol metabolism
Afu7g01090	1011.25	-1.76935	0.241045	-7.34036	2.13e-13	5.33e-12		Putative proline permease
Afu7g01200	214.518	2.28835	0.298629	7.66286	1.82e-14	5.44e-13		Putative aspergillopepsin
Afu7g01210	309.096	1.11852	0.182263	6.13684	8.42e-10	1.15e-08		Ortholog of A. nidulans FGSC A4 : AN6780C AN10401C Neosartorya fischeri NRRL 181 : NFIA_113930C Aspergillus versicolor : Aspve1_0039423C Aspve1_0128644 and Aspergillus clavatus NRRL 1 : ACLA_066350
Afu7g01695	2452.4	2.51531	0.226419	11.1091	1.13e-28	1.19e-26		Ortholog of A. nidulans FGSC A4 : AN9137C Aspergillus clavatus NRRL 1 : ACLA_065860C Aspergillus zonatus : Aspzo1_0012532 and Aspergillus sydowii : Aspsy1_0093862
Afu7g01810	530.207	1.0564	0.206553	5.11445	3.15e-07	2.67e-06		Has domain(s) with predicted DNA bindingC RNA polymerase II transcription factor activityC sequence-specific DNA bindingC zinc ion binding activity and role in regulation of transcriptionC DNA-templatedC transcriptionC DNA-templated
Afu7g01820	249.156	1.1004	0.216406	5.08488	3.68e-07	3.07e-06		Has domain(s) with predicted DNA bindingC RNA polymerase II transcription factor activityC sequence-specific DNA bindingC zinc ion binding activity and role in regulation of transcriptionC DNA-templatedC transcriptionC DNA-templated
Afu7g02070	962.862	2.83633	0.243554	11.6456	2.42e-31	3.23e-29	nfr1	AIF-like mitochondrial oxidoreductase
Afu7g02390	226.055	-1.00009	0.166833	-5.9946	2.04e-09	2.59e-08		Transcript up-regulated in conidia exposed to neutrophils
Afu7g02500	2639.23	-1.32693	0.201538	-6.58403	4.58e-11	7.7e-10		Ortholog of A. nidulans FGSC A4 : AN9069C A. niger CBS 513.88 : An12g00100C A. oryzae RIB40 : AO090038000626C Aspergillus wentii : Aspwe1_0136265 and Aspergillus sydowii : Aspsy1_0061378
Afu7g04520	708.587	1.36869	0.208997	6.54884	5.8e-11	9.55e-10	dprC	Dehydrin-like protein
Afu7g04540	156.582	1.20598	0.21136	5.7058	1.16e-08	1.28e-07		Has domain(s) with predicted oxidoreductase activity and role in metabolic process
Afu7g04730	13343.6	-2.0856	0.253287	-8.23413	1.81e-16	6.95e-15	sit2	Putative siderophore transporter
Afu7g04735	4155.41	-1.55172	0.198429	-7.82002	5.28e-15	1.69e-13		Has domain(s) with predicted ATP bindingC protein kinase activity and role in protein phosphorylation
Afu7g04970	200.801	-1.12336	0.320722	-3.5026	0.000460744	0.00180941		Has domain(s) with predicted oxidoreductase activity and role in oxidation-reduction process
Afu7g05060	82.0559	1.04257	0.376169	2.77155	0.00557904	0.0162474	mgtC	MgtC/SapB family membrane protein
Afu7g05110	268.112	-1.75416	0.237132	-7.3974	1.39e-13	3.6e-12		Ortholog of A. nidulans FGSC A4 : AN0196C A. fumigatus Af293 : Afu5g14200C Afu6g13810C Afu8g01720C A. niger CBS 513.88 : An13g02610C An15g02090C An04g09640 and A. oryzae RIB40 : AO090003001444
Afu7g05120	320.211	-1.19909	0.163372	-7.3396	2.14e-13	5.35e-12		Ortholog of A. nidulans FGSC A4 : AN6413C AN6419C AN6946C AN5312C AN5664C AN8328C AN3241C AN10369C AN1930C AN2386C AN1738C AN11159C AN8984C AN8951C AN1540C AN8971C AN9387C AN9266C AN9306C AN1317C AN10886C AN7232C AN7774C AN12202
Afu7g05140	718.931	3.14308	0.222986	14.0954	4.05e-45	1.17e-42	chi3	Putative class III family 18 chitinase
Afu7g05180	155.93	-1.12063	0.209226	-5.35604	8.51e-08	8.01e-07
Afu7g05300	861.148	-1.12421	0.176182	-6.38096	1.76e-10	2.67e-09	gprM	Putative G-protein coupled receptor
Afu7g05410	368.266	1.42961	0.193523	7.38727	1.5e-13	3.87e-12		Ortholog(s) have thiamine diphosphokinase activityC role in thiamine diphosphate biosynthetic process and cytoplasm localization
Afu7g05550	1135.11	-1.28438	0.162291	-7.91407	2.49e-15	8.44e-14		Ortholog(s) have dicarboxylic acid transmembrane transporter activityC role in dicarboxylic acid transport and plasma membrane localization
Afu7g05640	385.986	-1.18226	0.21847	-5.41154	6.25e-08	6.04e-07		Ortholog of A. niger CBS 513.88 : An07g02290C A. oryzae RIB40 : AO090003001460C Neosartorya fischeri NRRL 181 : NFIA_026890 and Aspergillus versicolor : Aspve1_0041007
Afu7g05660	52263.5	1.11436	0.0744952	14.9589	1.36e-50	4.79e-48		Putative translation elongation factor eEF-3
Afu7g06030	7976.25	-1.95137	0.152893	-12.763	2.64e-37	5.01e-35		Alpha-ketoglutarate-dependent taurine dioxygenase
Afu7g06040	1271.97	-1.12774	0.149982	-7.51918	5.51e-14	1.52e-12		Ortholog(s) have endoplasmic reticulum localization
Afu7g06080	4091.02	-1.61599	0.219245	-7.37068	1.7e-13	4.32e-12		Putative methyltransferase
Afu7g06120	1024.78	-2.58499	0.317778	-8.13459	4.13e-16	1.51e-14		Putative transmembrane transporter
Afu7g06130	657.507	-3.96047	0.391487	-10.1165	4.67e-24	3.54e-22		Ortholog of A. nidulans FGSC A4 : AN6413C AN6419C AN6946C AN5312C AN5664C AN8328C AN3241C AN10369C AN1930C AN2386C AN1738C AN11159C AN8984C AN8951C AN1540C AN8971C AN9387C AN9266C AN9306C AN1317C AN10886C AN7232C AN7774C AN12202
Afu7g06140	9445.57	-2.05361	0.281001	-7.30821	2.71e-13	6.6e-12	exg13	Putative secreted 1C4-beta-D-glucan glucanhydrolase
Afu7g06200	30.8234	-2.31651	0.524593	-4.41583	1.01e-05	6.14e-05		Ortholog of A. nidulans FGSC A4 : AN8434C Aspergillus wentii : Aspwe1_0053695C Aspergillus versicolor : Aspve1_0033713C Aspergillus zonatus : Aspzo1_0016352 and Aspergillus sydowii : Aspsy1_0061228
Afu7g06240	13.9975	-1.75505	0.615251	-2.85258	0.00433658	0.0130828		Has domain(s) with predicted ATP bindingC protein kinase activity and role in protein phosphorylation
Afu7g06350	1603.96	1.37742	0.19244	7.15763	8.21e-13	1.87e-11	phoE	Putative phosphate transporterC phoB-regulated
Afu7g06380	6435.24	-1.66698	0.254746	-6.54372	6e-11	9.83e-10		Putative maltase
Afu7g06390	3985.22	-1.5765	0.2111	-7.46804	8.14e-14	2.18e-12		Putative MFS alpha-glucoside transporter
Afu7g06400	6.04172	-5.00793	1.51816	-3.29867	0.000971425	0.00349257	plyD	Ortholog(s) have pectate lyase activity and role in pectin catabolic process
Afu7g06450	254.782	-1.97822	0.365469	-5.41282	6.2e-08	6.01e-07		Ortholog of Aspergillus fumigatus A1163 : AFUB_092010
Afu7g06523	142.192	-1.39734	0.306858	-4.55371	5.27e-06	3.45e-05		Ortholog of A. nidulans FGSC A4 : AN9205C AN9209C A. fumigatus Af293 : Afu5g00100C Afu8g01840C A. niger CBS 513.88 : An05g01030C An13g03050C An16g01380 and A. oryzae RIB40 : AO090012000290C AO090011000069
Afu7g06540	760.196	-2.57863	0.570465	-4.52022	6.18e-06	3.98e-05		Putative threonine aldolase
Afu7g06570	1996.99	-1.62622	0.231294	-7.03096	2.05e-12	4.34e-11	zrcA	Putative zinc/cadmium resistance protein
Afu7g06650	2153.88	-1.05252	0.162699	-6.46911	9.86e-11	1.56e-09		Has domain(s) with predicted catalytic activity
Afu7g06780	271.445	-1.11553	0.356123	-3.13243	0.00173365	0.0058537		Has domain(s) with predicted oxidoreductase activity and role in oxidation-reduction process
Afu7g06840	48.5691	4.0025	0.893961	4.47727	7.56e-06	4.76e-05		Putative class III aminotransferase
Afu7g06850	174.824	1.46594	0.234332	6.25584	3.95e-10	5.72e-09		Has domain(s) with predicted phosphatase activity and role in metabolic process
Afu7g06970	152.945	-2.4261	0.409555	-5.92373	3.15e-09	3.82e-08		protein of unknown function
Afu7g06981	51.2645	-1.89314	0.583374	-3.24516	0.00117386	0.00413574		Has domain(s) with predicted ATP adenylyltransferase activityC catalytic activity
Afu7g08260	24.928	-1.32855	0.538188	-2.46856	0.0135658	0.0344519		protein of unknown function
Afu7g08360	2515.6	-1.29159	0.187485	-6.88904	5.62e-12	1.11e-10		Ortholog of Neosartorya fischeri NRRL 181 : NFIA_001610C NFIA_030990 and Aspergillus clavatus NRRL 1 : ACLA_073140
Afu7g08400	3276.16	-1.21609	0.16784	-7.24554	4.31e-13	1.01e-11		protein of unknown function
Afu7g08430	25.3857	-1.79288	0.565428	-3.17084	0.00152	0.00523667		protein of unknown function
Afu7g08440	39.7916	3.65572	0.563074	6.49243	8.45e-11	1.36e-09		protein of unknown function
Afu7g08450	99.7551	-1.80712	0.286884	-6.29912	2.99e-10	4.42e-09		Ornithine decarboxylase
Afu7g08460	22.1927	-2.23157	0.616558	-3.6194	0.000295283	0.00123149		Has domain(s) with predicted role in transmembrane transport and integral component of membrane localization
Afu7g08470	153.187	-1.98378	0.217654	-9.11438	7.91e-20	4.08e-18		Has domain(s) with predicted copper ion bindingC primary amine oxidase activityC quinone binding activity and role in amine metabolic processC oxidation-reduction process
Afu7g08510	43.5366	-1.41819	0.365069	-3.88473	0.000102444	0.000480469		Putative alpha-1C3-glucanase
Afu7g08540	149.37	-1.46965	0.209818	-7.00442	2.48e-12	5.18e-11		Ortholog of Aspergillus fumigatus A1163 : AFUB_097680C AFUB_098040
Afu7g08560	848.044	-1.10299	0.180505	-6.11058	9.93e-10	1.33e-08		Ortholog of A. oryzae RIB40 : AO090701000205C Aspergillus flavus NRRL 3357 : AFL2T_05851 and Aspergillus fumigatus A1163 : AFUB_097700
Afu7g08580	422.678	1.08724	0.20759	5.23742	1.63e-07	1.45e-06		Has domain(s) with predicted GTP bindingC GTPase activity
Afu7g08590	7423.06	-1.0245	0.165204	-6.20141	5.6e-10	7.92e-09		Ortholog of Aspergillus fumigatus A1163 : AFUB_097740
Afu8g00100	21774.2	-2.62745	0.20285	-12.9527	2.27e-38	5.13e-36		Has domain(s) with predicted ATP bindingC aminoacyl-tRNA ligase activityC role in tRNA aminoacylation for protein translation and cytoplasm localization
Afu8g00110	6630.1	-2.10443	0.211875	-9.93241	3.01e-23	2.14e-21		Has domain(s) with predicted oxidoreductase activityC acting on paired donorsC with incorporation or reduction of molecular oxygenC 2-oxoglutarate as one donorC and incorporation of one atom each of oxygen into both donors activity
Afu8g00120	2271	-2.29383	0.206257	-11.1212	9.89e-29	1.05e-26		Ortholog of A. nidulans FGSC A4 : AN3540C AN3539C A. oryzae RIB40 : AO090038000188C AO090026000095 and Neosartorya fischeri NRRL 181 : NFIA_032270
Afu8g00130	3692.6	-1.95632	0.195246	-10.0198	1.25e-23	9.18e-22		Ortholog of A. oryzae RIB40 : AO090026000098C AO090020000723C Aspergillus wentii : Aspwe1_0042936C Aspwe1_0166202C Aspergillus versicolor : Aspve1_0148689 and Aspergillus clavatus NRRL 1 : ACLA_067460
Afu8g00140	621.762	-1.56801	0.183854	-8.52857	1.48e-17	6.3e-16		Has domain(s) with predicted transporter activityC role in transmembrane transport and integral component of membraneC plasma membrane localization
Afu8g00150	524.302	-2.54861	0.17651	-14.4389	2.95e-47	9.32e-45		Ortholog of A. oryzae RIB40 : AO090009000440C Aspergillus flavus NRRL 3357 : AFL2T_10252C Aspergillus versicolor : Aspve1_0121146 and Aspergillus fumigatus A1163 : AFUB_086380
Afu8g00160	1302.94	-1.9361	0.162991	-11.8786	1.53e-32	2.17e-30		Ortholog of Aspergillus fumigatus A1163 : AFUB_086370
Afu8g00200	787.849	-1.32851	0.198696	-6.68615	2.29e-11	4.08e-10	ftmD	O-methyltransferase ftmD
Afu8g00210	3234.77	-1.15494	0.188801	-6.11725	9.52e-10	1.29e-08	ftmPT1	Brevianamide F prenyltransferase (ftmA)
Afu8g00220	1777.24	-1.77631	0.261663	-6.78855	1.13e-11	2.11e-10	ftmE	Putative cytochrome P450. May also be a key enzyme to disrupt to prevent production of fumitremorgan C, a precursor to fum B.
Afu8g00230	8999.31	-1.204	0.217904	-5.52538	3.29e-08	3.35e-07	ftmF	Verruculogen synthase
Afu8g00240	2365.39	-2.05299	0.260467	-7.88196	3.22e-15	1.07e-13	ftmG	Fumitremorgin C monooxygenase
Afu8g00250	4144.31	-1.52642	0.231671	-6.58873	4.44e-11	7.48e-10	ftmPT2	12-alphaC13-alpha-dihydroxyfumitremorgin C prenyltransferase. Catalyzes the last step in fumitremorgin B
Afu8g00260	296.34	-1.17322	0.192828	-6.08431	1.17e-09	1.55e-08	ftmI	F-box domain and ankyrin repeat protein
Afu8g00280	73.4555	-3.75242	0.564515	-6.64716	2.99e-11	5.19e-10		Putative short chain dehydrogenase
Afu8g00342	897.332	-1.49885	0.127462	-11.7592	6.33e-32	8.58e-30		Ortholog of A. fumigatus Af293 : Afu5g01010C A. niger CBS 513.88 : An11g08170C Neosartorya fischeri NRRL 181 : NFIA_041160C NFIA_057730 and Aspergillus fumigatus A1163 : AFUB_049470C AFUB_086230
Afu8g00430	21999.7	-1.38394	0.562882	-2.45867	0.0139454	0.0352523
Afu8g00470	4956.83	-1.11144	0.267848	-4.14951	3.33e-05	0.000178907
Afu8g00560	37819.2	-1.50324	0.595048	-2.52625	0.0115287	0.0300423	psoD	Cytochrome P450 monooxygenase psoD
Afu8g00620	4319.05	-1.94877	0.154066	-12.6489	1.13e-36	2.07e-34	cdpNPT	Putative dimethylallyl tryptophan synthase
Afu8g00630	1016.36	3.26338	0.225887	14.447	2.62e-47	8.57e-45		Ortholog(s) have extracellular region localization
Afu8g00640	418.158	2.68612	0.236428	11.3613	6.52e-30	7.83e-28		Ortholog of Aspergillus fumigatus A1163 : AFUB_085930
Afu8g00650	81.8979	1.51197	0.353982	4.27133	1.94e-05	0.000110133		Ortholog of A. nidulans FGSC A4 : AN2923C AN10601C A. fumigatus Af293 : Afu2g17770C A. niger CBS 513.88 : An11g02090C An01g01000 and A. oryzae RIB40 : AO090020000174C AO090103000301
Afu8g00660	16.7357	2.57298	0.933349	2.75671	0.00583858	0.0169046		protein of unknown function
Afu8g00740	3629.43	-1.09688	0.0891095	-12.3094	8.07e-35	1.28e-32		Has domain(s) with predicted electron carrier activityC heme bindingC iron ion bindingC oxidoreductase activityC acting on paired donorsC with incorporation or reduction of molecular oxygen activity and role in oxidation-reduction process
Afu8g00820	127.522	1.68862	0.308088	5.48095	4.23e-08	4.25e-07		Ortholog of A. oryzae RIB40 : AO090138000119C Aspergillus flavus NRRL 3357 : AFL2T_08794C Neosartorya fischeri NRRL 181 : NFIA_094270 and Aspergillus wentii : Aspwe1_0052750
Afu8g00830	240.872	-1.08631	0.196671	-5.52345	3.32e-08	3.38e-07		Ortholog of Neosartorya fischeri NRRL 181 : NFIA_094280C Aspergillus versicolor : Aspve1_0077671C Aspergillus fumigatus A1163 : AFUB_085740 and Aspergillus sydowii : Aspsy1_0587124
Afu8g00840	4189.42	-1.14123	0.180611	-6.31875	2.64e-10	3.94e-09		Ortholog of A. nidulans FGSC A4 : AN8990C A. oryzae RIB40 : AO090023000465C Neosartorya fischeri NRRL 181 : NFIA_094290 and Aspergillus wentii : Aspwe1_0046447C Aspwe1_0100493
Afu8g00885	120.945	-1.34464	0.387986	-3.46568	0.000528895	0.00203082		Ortholog(s) have plasma membrane localization
Afu8g00920	5223.68	-1.25226	0.113424	-11.0405	2.44e-28	2.46e-26	ugd2	UDP-glucose dehydrogenase
Afu8g00930	165.44	-1.92485	0.480974	-4.00199	6.28e-05	0.000313996	csn	Putative chitosanase
Afu8g00940	575.212	-1.26441	0.359601	-3.51613	0.000437881	0.00172749		Ortholog(s) have role in arginine transportC asperfuranone biosynthetic process and plasma membrane localization
Afu8g01030	185.945	-1.60585	0.200734	-7.99993	1.24e-15	4.33e-14		Ortholog of A. niger CBS 513.88 : An08g01250C An08g09900C Neosartorya fischeri NRRL 181 : NFIA_094470 and Aspergillus wentii : Aspwe1_0039768
Afu8g01060	52.0289	-1.32601	0.407307	-3.25555	0.00113172	0.00400811		Ortholog of A. nidulans FGSC A4 : AN3476C A. niger CBS 513.88 : An15g03830C Neosartorya fischeri NRRL 181 : NFIA_094500C Aspergillus wentii : Aspwe1_0037886 and Aspergillus niger ATCC 1015 : 40584-mRNA
Afu8g01070	597.653	-1.54756	0.120401	-12.8534	8.23e-38	1.63e-35	erg3C	Putative C-5 sterol desaturase C-like protein
Afu8g01080	29.0161	-1.08706	0.4611	-2.35754	0.0183962	0.0448352
Afu8g01090	6921.88	-1.2397	0.13378	-9.2667	1.92e-20	1.07e-18		Putative thioredoxin
Afu8g01130	82.8198	-1.3051	0.301662	-4.32637	1.52e-05	8.83e-05		Alpha-galactosidase
Afu8g01260	4228.1	-1.74827	0.485464	-3.60124	0.000316707	0.00130876	ergS	Ergosteryl-3??-O-glycine synthase ErgS
Afu8g01265	114.626	-1.16949	0.335515	-3.48567	0.000490914	0.00190893		protein of unknown function
Afu8g01270	128.091	-1.56289	0.268253	-5.82619	5.67e-09	6.58e-08		Ortholog of A. nidulans FGSC A4 : AN7860C AN9318C A. oryzae RIB40 : AO090010000599C AO090005000383C AO090011000082C AO090020000631 and Neosartorya fischeri NRRL 181 : NFIA_049840C NFIA_094740C NFIA_102360
Afu8g01350	337.939	-1.12891	0.258872	-4.3609	1.3e-05	7.69e-05		Has domain(s) with predicted metal ion transmembrane transporter activityC role in metal ion transportC transmembrane transport and membrane localization
Afu8g01360	801.101	-1.07138	0.286766	-3.73609	0.000186901	0.000823265		Has domain(s) with predicted carbon-nitrogen ligase activityC with glutamine as amido-N-donor activity
Afu8g01370	2177.05	-2.41069	0.270881	-8.89944	5.61e-19	2.66e-17		Ortholog of Aspergillus fumigatus A1163 : AFUB_085240
Afu8g01385	223.318	-1.39761	0.193296	-7.23043	4.81e-13	1.13e-11		protein of unknown function
Afu8g01420	296.168	-1.0029	0.25155	-3.98688	6.69e-05	0.000330836		Has domain(s) with predicted oxidoreductase activityC transferase activityC transferring acyl groups other than amino-acyl groups activity and role in oxidation-reduction process
Afu8g01530	76.2089	1.93892	0.369789	5.24332	1.58e-07	1.41e-06		Ortholog(s) have mitochondrion localization
Afu8g01560	117.165	-1.07805	0.248836	-4.33235	1.48e-05	8.65e-05		Putative aldo-keto reductase
Afu8g01620	5.975	-4.05555	1.42048	-2.85506	0.00430291	0.0129978		Ortholog of Aspergillus fumigatus A1163 : AFUB_084990
Afu8g01640	69.4342	1.22113	0.485218	2.51667	0.011847	0.0307032		Protein similar to nonribosomal peptide synthases (NRPS-like)C encoded in a predicted secondary metabolite gene cluster
Afu8g01650	8.93838	2.25405	0.875696	2.57401	0.0100529	0.0267625		protein of unknown function
Afu8g01670	518.684	1.41442	0.297873	4.74842	2.05e-06	1.47e-05	cat2	Putative bifunctional catalase-peroxidase
Afu8g01700	84.6545	1.54101	0.323176	4.76833	1.86e-06	1.34e-05		Has domain(s) with predicted catalytic activity
Afu8g01780	1194.99	-1.11232	0.186925	-5.95059	2.67e-09	3.28e-08		Ortholog(s) have arylacetonitrilase activity and role in cyanide catabolic process
Afu8g01850	56.3196	2.35865	0.46697	5.05096	4.4e-07	3.64e-06		Has domain(s) with predicted inorganic phosphate transmembrane transporter activityC role in phosphate ion transport and membrane localization
Afu8g01860	1573.98	1.84742	0.250583	7.37249	1.67e-13	4.27e-12		Ortholog of A. nidulans FGSC A4 : AN0992C A. niger CBS 513.88 : An09g00600C Neosartorya fischeri NRRL 181 : NFIA_095470 and Aspergillus wentii : Aspwe1_0043470C Aspwe1_0044332
Afu8g01920	814.359	-1.02343	0.243642	-4.20055	2.66e-05	0.000146542		Ortholog of A. nidulans FGSC A4 : AN12392C Neosartorya fischeri NRRL 181 : NFIA_095530C Aspergillus wentii : Aspwe1_0177490 and Aspergillus versicolor : Aspve1_0034524
Afu8g01970	1305.71	1.18311	0.339172	3.48822	0.000486249	0.00189545	pgaB	Putative extracellular endo-polygalacturonase
Afu8g02020	19.0662	1.76682	0.52488	3.36614	0.000762276	0.00281419		Ortholog of A. nidulans FGSC A4 : AN12445C A. niger CBS 513.88 : An01g12020C An04g09400C A. oryzae RIB40 : AO090010000196 and Aspergillus terreus NIH2624 : ATET_08038
Afu8g02060	3657.27	-1.47732	0.315848	-4.67733	2.91e-06	2.01e-05		Ortholog of A. niger CBS 513.88 : An05g02300/gpi12C A. oryzae RIB40 : AO090010000613C AO090005001316C Neosartorya fischeri NRRL 181 : NFIA_095730 and Aspergillus clavatus NRRL 1 : ACLA_043720
Afu8g02070	2824.65	-1.40793	0.529752	-2.65771	0.00786725	0.0217432		Ortholog of A. niger CBS 513.88 : An05g02310C A. oryzae RIB40 : AO090010000612C Neosartorya fischeri NRRL 181 : NFIA_095740 and Aspergillus clavatus NRRL 1 : ACLA_043710
Afu8g02310	213.138	-1.12872	0.260659	-4.33027	1.49e-05	8.71e-05
Afu8g02440	26125.9	-2.04233	0.206209	-9.90416	3.99e-23	2.79e-21	erg25	C-4 methyl sterol oxidaseC putative
Afu8g02460	251.049	-1.41453	0.238543	-5.92988	3.03e-09	3.69e-08		Putative MFS transporter
Afu8g02470	200.139	-1.13105	0.232679	-4.86101	1.17e-06	8.81e-06
Afu8g02500	146.155	1.31967	0.362067	3.64482	0.000267577	0.00113237		Predicted glutathione S transferase
Afu8g02560	997.294	-1.52169	0.141892	-10.7243	7.83e-27	7.21e-25		Ortholog(s) have glyceraldehyde-3-phosphate dehydrogenase (NAD+) (phosphorylating) activity and extracellular regionC intracellularC membrane localization
Afu8g02590	103.89	-1.16198	0.2658	-4.37162	1.23e-05	7.37e-05		Ortholog(s) have steryl deacetylase activityC role in response to toxic substanceC sterol deacetylation and endoplasmic reticulum lumenC integral component of membraneC lipid particle localization
Afu8g02750	16271	-1.61882	0.172002	-9.41165	4.88e-21	2.91e-19	cgrA	Nucleolar rRNA processing protein
Afu8g03940	1559.29	1.01019	0.202357	4.99214	5.97e-07	4.77e-06		Ortholog(s) have role in mitochondrial translation and mitochondrion localization
Afu8g04860	198.683	1.21046	0.299956	4.03546	5.45e-05	0.000277086
Afu8g04920	179.07	1.41749	0.290617	4.87753	1.07e-06	8.16e-06		LEA domain protein
Afu8g05030	760.403	-1.05347	0.146861	-7.17324	7.32e-13	1.68e-11		Ortholog of A. nidulans FGSC A4 : AN10816C A. oryzae RIB40 : AO090003001446C AO090009000107C Aspergillus versicolor : Aspve1_0130291 and Aspergillus clavatus NRRL 1 : ACLA_058430
Afu8g05040	934.681	1.57243	0.174816	8.9948	2.37e-19	1.16e-17		Has domain(s) with predicted catalytic activityC lyase activity and role in metabolic process
Afu8g05165	4388.37	-1.27342	0.254538	-5.00284	5.65e-07	4.55e-06		protein of unknown function
Afu8g05410	1969.81	4.15578	0.275972	15.0587	3.03e-51	1.15e-48		Putative glycosylphosphatidylinositol (GPI)-linked protein
Afu8g05890	622.947	1.89897	0.26881	7.06438	1.61e-12	3.49e-11	rodE	Putative hydrophobin
Afu8g05940	16.6112	-2.56224	0.868284	-2.95092	0.00316825	0.00992342		Ortholog of Neosartorya fischeri NRRL 181 : NFIA_098700C Aspergillus fumigatus A1163 : AFUB_081600 and Aspergillus clavatus NRRL 1 : ACLA_059330
Afu8g05985	32383.7	-2.01785	0.567633	-3.55486	0.000378185	0.00152301		Ortholog of A. nidulans FGSC A4 : AN1603C Neosartorya fischeri NRRL 181 : NFIA_098760C NFIA_099140C Aspergillus wentii : Aspwe1_0689083 and Aspergillus versicolor : Aspve1_0037404
Afu8g06060	12.034	-2.13988	0.84931	-2.51955	0.0117504	0.0304946
Afu8g06080	13.2747	1.72027	0.642595	2.67707	0.00742698	0.0206467		Putative flavohemoprotein
Afu8g06090	90.9824	-4.55903	0.655423	-6.95586	3.5e-12	7.1e-11		Ortholog of A. nidulans FGSC A4 : AN8726C A. fumigatus Af293 : Afu7g00440C Afu8g06580 and A. niger CBS 513.88 : An02g08340C An02g09540C An03g00430
Afu8g06100	29.1968	-8.26912	1.37232	-6.02565	1.68e-09	2.18e-08		Ortholog of A. nidulans FGSC A4 : AN3303C AN3346C AN3348C AN2044C AN8727 and A. fumigatus Af293 : Afu4g10080C Afu7g00420C Afu4g01242
