# Supplementary material for: The HosA histone deacetylase regulates stress resistance, host cell interactions, and virulence in Aspergillus fumigatus
Source: Microbiol Spectr. 2026 Feb 19;14(4):e04036-25. doi: 10.1128/spectrum.04036-25 (PMC13055302; doi:10.1128/spectrum.04036-25)
Supplement: Table S2 — PCR primers used in the experiments. [file spectrum.04036-25-s0003.xlsx]

## Sheet: HosA-1
Primer Name	Primer sequence (5' - 3')
HosA-sgRNA-SS-F1	AGTAAGCTCGTCGCTGTGGAACCGCACCACTTGTTTTAGAGCTAGAAATAGCAAGT
HosA-sgRNA-SS-R1	AAGTGGTGCGGTTCCACAGCGACGAGCTTACTCGTTTCGTCCTCACGG
HosA-sgRNA-SS-F2	AGTAAGCTCGTCGCTCTTGACCGCCGCACTACGTTTTAGAGCTAGAAATAGCAAGT
HosA-sgRNA-SS-R2	GTAGTGCGGCGGTCAAGAGCGACGAGCTTACTCGTTTCGTCCTCACGG
HosA-Hyr-F	GTCCTCAAGGCTACCGAGTCTCATGGCACGCCAATCCGGCTGTGGAACCGCACCACTTTGACCAAGAATCTATTGCATC
HosA-Hyr-R	ATCCCGCACCCCTCTCCAGTTCTCGGCGTCGATTGCTCTTGACCGCCGCACTAGTGTGCTGGAATTCGCCCTTC
Cas9-F	CGAGACAGCAGAATCACCGC
Cas9-R	GTATTGGGATGAATTTTGTATGCAC
sgRNA-F	GCGTAAGCTCCCTAATTGGC
sgRNA-R	GAGCCAAGAGCGGATTCCTC
Cas9-ScreenF	ATGGACAAGAAGTATAGCATCG
Cas9-ScreenR	GGAGTCAGACCAAGTGACAAC
sgRNA-ScreenF	TTGGCCCATCCGGCATCTGTA
sgRNA-ScreenR	CTCTGCTAAGCTATTCTTCTGC
HosA-ScreenF	TCACGAAGCAGCTCGTCATG
HosA-ScreenR	AAGATTCGTCGTCGATGCCG
HosA-ComF-NotI	ATTGCGGCCGCTGATACCAGGCGATCAACAGC
HosA-ComR-NotI	TATGCGGCCGCAGCAGCTGAAGACGTGACATG
HosA-Realtime-F	TGATCGAAAAGTCTCTCTCG
HosA-Realtime-R	ACTTGCCTCAAGAAATCGAG
TEF1-F	GTGACTCCAAGAACGATCC
TEF1-R	AGAACTTGCAAGCAATGTGG
mGAPDH-F	CAACAGCAACTCCCACTCTTC
mGAPDH-R	GGTCCAGGGTTTCTTACTCCTT
ASF1	GCACGTGAAATTGTTGAAAGG
ADR1	CAGGCTGGCCGCATTG
